# Supplementary material for: Proteome and metabolome profiling of cytokinin action in Arabidopsis identifying both distinct and similar responses to cytokinin down- and up-regulation
Source: J Exp Bot. 2013 Sep 24;64(14):4193–206. doi: 10.1093/jxb/ert227 (PMC3808309; doi:10.1093/jxb/ert227)
Supplement: Supplementary Data [file supp_ert227_jexbot098541_file002.xls]

## Sheet: Summary
Proteome and metabolome profiling of cytokinin action in Arabidopsis identifying both distinct and similar responses to cytokinin down- and up-regulation
Martin Černý, Alena Kuklová, Wolfgang Hoehenwarter, Lena Fragner, Ondřej Novák, Gabriela Rotková, Petr L. Jedelský, Kateřina Žáková, Mária Šmehilová, Miroslav Strnad, Wolfram Weckwerth, Břetislav Brzobohatý
Table S1 2-DE based analysis
The complete list of HvCKX2 responsive proteins in RuBisCO depleted proteome of Arabidopsis seedlings after 12 and 48 h of HvCKX2 activation identified by 2-DE profiling and MALDI TOF/TOF analysis, showing their individual spot numbers 'Spot N.' (as given in Figure 1); 'AGI' codes; 'Name' - protein entry names in the UniProt database; 'Score' and percentages of protein 'Coverage' by MS/MS analysi…
Table S2 LC-MS proteome analysis - differentially regulated proteins
The complete list of HvCKX2 and ipt responsive proteins identified in a gel-free shotgun LC-MS/MS profiling of Arabidopsis seedlings after 48 h of HvCKX2 or ipt activation, showing their individual 'AGI' codes (as in Figure 2); 'Fold change' - relative fold change (average of three technical replicates) including standard error; 'Location' - subcellular localizations according to experimental dat…
Data from LC-MS/MS analysis by the Proteome Discoverer with the search engine Sequest:
Protein data: 'Accession' extended AGI indicating most probable protein isoform; 'Description' - gene description according to TAIR database; 'Coverage' - sequence coverage in percent; 'Unique Peptides' - number of identified peptides unique for a given protein; 'Peptides' - number of all identified peptides for a given protein; 'PSMs' - sum of peptide(s) spectral count; 'Sequence length' - numbe…
Peptide data: '#Sequence' - peptide sequence; '#PSMs' - spectral count - number of spectra identified for a given peptide; '#Proteins' - number of proteins associated with a given peptide, including isoforms; '#Protein Groups' - number of protein groups associated with a given peptide; '#Missed Cleavages' - the number of missed trypsin cleavages).
Table S3 LC-MS proteome analysis - list of all identified proteins
This is an overview of all LC-MS identified proteins which passed the criteria for comparative analysis, showing their individual 'AGI' codes; 'Description' - gene description according to TAIR database; 'Coverage' - sequence coverage in percent; 'Unique Peptides' - number of identified peptides unique for a given protein; 'Peptides' - number of all identified peptides for a given protein; 'PSMs'…
Table S4 GC-MS metabolome analysis
This is the complete list of annotated metabolites including responsive metabolites identified in GC-MS profiling of Arabidopsis seedlings after 48 h of HvCKX2 or ipt activation, showing their individual 'Annotation' (as in Figure 4); 'KEGG entry' (if available); 'Fold change' - relative fold change (average of three technical replicates) including standard error.
Table S5 BioMaps results
BioMaps output for set of all differentially regulated proteins identified by LC-MS proteome analysis. Identified proteins were analyzed by the BioMaps tool package (http://virtualplant.bio.nyu.edu/cgi-bin/vpweb/; Katari et al., 2010). Functional classification according to MIPS (Munich Information Center for Protein Sequences). Regulation of individual proteins is indicated by colour - red (up),…
Table S6 Known loss-of-function mutant phenotypes for the differentially regulated proteins found by 2-DE and LC-MS profiling
The complete list of identified HvCKX2 and ipt responsive proteins with a known loss-of-function mutant phenotype in Arabidopsis as recently published by Lloyd and Meinke, 2012. Table includes original data from Lloyd and Meinke database (AGI; Full Gene Name; Description of Mutant Phenotype; Reference Lab; Publication Date), and general overview of a protein/gene role.
Table S7 Overlaps of cytokinin-responsive proteins and transcripts detected here and in previous proteomic and transcriptomic analyses of hormone action in Arabidopsis
The complete list of HvCKX2 and ipt responsive proteins previously found by large scale transcriptomic and proteomic analyses in response to plant hormone(s) (Brenner et al., 2005; Xin et al., 2005; Nemhauser et al., 2006; Lochmanová et al., 2008; Matsui et al., 2008; Chen et al., 2010; Černý et al., 2011; Chen et al., 2011; Nishiyama et al. 2012). Colour indicates LC-MS and 2-DE experiments, and…
Table S8 Detectability of HvCKX2 and ipt in the LC-MS data
Raw LC-MS/MS data files were searched against the HvCKX2 and ipt sequence using the Sequest algorithm. Protein product of ipt is below detection limits of LC-MS experiment. Enzyme – trypsin, allowed 2 missed cleavages; variable modification – acetylation (N-terminus, C, H, K, S, T, Y), methionine oxidation, phosphorylation (S, T, Y), deamidation (N, Q, R), formylation (K, S, T); max. 4 modificati…
Table S9 Steady-state levels of transcripts of 10 genes involved in CK metabolism and signaling by RT-qPCR 48 h after HvCKX2 activation.
The complete table of transcripts related to cytokinin metabolism analyzed in our experiment by RT-qPCR. Table includes AGI code, recommended name, and relative comparison between mock and DEX treated HvCKX2 seedlings. Fluorescence of PCR product indicates that AtIPT3 is more abundant than AtIPT7. Primers and reference genes are included.
References:
TAIR - http://www.arabidopsis.org/
UniProt - http://www.uniprot.org
SUBA - http://suba.plantenergy.uwa.edu.au/
Heazlewood JL, Verboom RE, Tonti-Filippini J, Small I, Millar AH. 2007. SUBA: the Arabidopsis Subcellular Database. Nucleic Acids Research 35, D213-8.
Brenner WG, Romanov GA, Köllmer I, Bürkle L, Schmülling T. 2005. Immediate-early and delayed cytokinin response genes of Arabidopsis thaliana identified by genome-wide expression profiling reveal novel cytokinin-sensitive processes and suggest cytokinin action through transcriptional cascades. The Plant Journal 44, 314-333.
Brenner WG, Schmulling T. 2012. Transcript profiling of cytokinin action in Arabidopsis roots and shoots discovers largely similar but also organ-specific responses. BMC Plant Biology 12, 112.
Černý M, Dyčka F, Bobál'ová J, Brzobohatý B. 2011. Early cytokinin response proteins and phosphoproteins of Arabidopsis thaliana identified by proteome and phosphoproteome profiling. Journal of Experimental Botany 62, 921-937.
Chen F, Zhang S, Jiang H, Ma W, Korpelainen H, Li C. 2011. Comparative proteomics analysis of salt response reveals sex-related photosynthetic inhibition by salinity in Populus cathayana cuttings. Journal of Proteome Research 10, 3944-3958.
Chen Y, Hoehenwarter W, Weckwerth W. 2010. Comparative analysis of phytohormone-responsive phosphoproteins in Arabidopsis thaliana using TiO2-phosphopeptide enrichment and mass accuracy precursor alignment. The Plant Journal 63, 1-17.
Katari MS, Nowicki SD, Aceituno FF, Nero D, Kelfer J, Thompson LP, Cabello JM, Davidson RS, Goldberg AP, Shasha DE, Coruzzi GM, Gutiérrez RA. 2010. VirtualPlant: a software platform to support systems biology research. Plant Physiology 152, 500-515.
Kaundal R, Saini R, Zhao PX. 2010. Combining machine learning and homology-based approaches to accurately predict subcellular localization in Arabidopsis. Plant Physiology 154, 36-54.
Lloyd J, Meinke D. 2012. A comprehensive dataset of genes with a loss-of-function mutant phenotype in Arabidopsis. Plant Physiology 158, 1115-1129.
Lochmanová G, Zdráhal Z, Konečná H, Koukalová Š, Malbeck J, Souček P, Válková M, Kiran NS, Brzobohatý B. 2008. Cytokinin-induced photomorphogenesis in dark-grown Arabidopsis: a proteomic analysis. Journal of Experimental Botany 59, 3705-3719.
Matsui A, Ishida J, Morosawa T, Mochizuki Y, Kaminuma E, Endo TA, Okamoto M, Nambara E, Nakajima M, Kawashima M, Satou M, Kim J, Kobayashi N, Toyoda T, Shinozaki K, Seki M. 2008. Arabidopsis transcriptome analysis under drought, cold, high-salinity and ABA treatment conditions using a tiling array. Plant and Cell Physioloty 49, 1135-1149.
Nemhauser JL, Hong F, Chory J. 2006. Different plant hormones regulate similar processes through largely nonoverlapping transcriptional responses. Cell 126, 467-475.
Nishiyama R, Le DT, Watanabe Y, Matsui A, Tanaka M, Seki M, Yamaguchi-Shinozaki K, Shinozaki K, Tran LP. 2012. Transcriptome analyses of a salt-tolerant cytokinin-deficient mutant reveal differential regulation of salt stress response by cytokinin deficiency. PLoS One 7, e32124.
Xin Z, Zhao Y, Zheng Z. 2005. Transcriptome analysis reveals specific modulation of abscisic acid signaling by ROP10 small GTPase in Arabidopsis. Plant Physiology 139, 1350-1365.

## Sheet: (1)2-DE
Spot N.	AGI	Name	Score	Coverage	MW			pI			Relative abundance						Function	Comparison with LC-MS results
	(TAIR)	(UniProt)	(Mascot)	[%]	(theo./exp.)			(theo./exp.)			12 h			48 h			(TAIR, UniProt)
1	At4g33010	Glycine dehydrogenase [decarboxylating] 2, mitochondrial	62	11	112.9	/	100	6.51	/	6.1	1.09395	±	0.159034	1.35654	±	0.0818945	Amino acid metabolism	NR, likely minor PTM (next spot)
2	At2g05710	Aconitate hydratase 2, mitochondrial	120	21	108	/	100	6.72	/	6	1.11819	±	0.216683	1.87684	±	0.402801	Carbohydrate metabolism	NR, likely PTM (significant shift in pI)
3	At3g48990	AMP-dependent synthetase and ligase family protein	272	28	55.5	/	60	6.08	/	6.1	1.5216	±	0.168594	1.32014	±	0.180674	N/A - protein acylation (?)	detected by LC-MS, similar
4	At1g79550	Phosphoglycerate kinase	138	39	42	/	42	5.49	/	5.5	1.39795	±	0.00566232	1.07208	±	0.150042	Carbohydrate metabolism	not regulated after 48 h
5	At2g43750	Cysteine synthase, chloroplastic/chromoplastic	357	34	41.6	/	35	8.14	/	5.6	1.23629	±	0.0422884	-1.51658	±	0.10873	Amino acid metabolism	NR, likely PTM (significant shift in pI)
6	At2g38140	30S ribosomal protein S31, chloroplastic	58		13	/	20	10.17	/	3.5	-1.18264	±	0.0586043	-1.45634	±	0.140281	Proteosynthesis	similar regulation, did not meet spectral counting criteria
7	At3g11630	2-Cys peroxiredoxin BAS1, chloroplastic	143	20	29	/	20	6.91	/	4.6	-1.01676	±	0.2	-1.47441	±	0.0355917	Cell redox homeostasis	NR
7	At4g18930	Cyclic phosphodiesterase	102	39	20			4.91									Hydrolyzes APD-ribose 1",2"-cyclic phosphate (Appr>1) that is produced during tRNA splicing into ADP-ribose 1"-phosphate (Appr-1"p). Also acts on nucloside 2',3'-cyclic phosphates.	not found by LC-MS
8	AtCg00120	ATP synthase subunit alpha, chloroplastic	715	46	55	/	18	5.19	/	4.5	-1.4588	±	0.136138	-1.35	±	0.307471	Energetic metabolism	NR, likely PTM (significant shift in pI/MW)
9	At2g16600	Peptidyl-prolyl cis-trans isomerase CYP19-1	96	21	18.491	/	18	8.66	/	9	1.4577	±	0.0360103	1.24852	±	0.120999	PPIases accelerate the folding of proteins. It catalyzes the cis-trans isomerization of proline imidic peptide bonds in oligopeptides.	not regulated after 48 h
10	At3g15950	NAI2	377	24	85.016	/	100	4.61	/	4.6	-1.44563	±	0.215715	1.03133	±	0.0163226	Chromosome segregation ATPase	not regulated after 48 h
11	At3g60750	Transketolase, putative	94	28	79.9968	/	80	5.94	/	7.5	1.8958	±	0.0915828	1.03333	±	0.101767	Carbohydrate metabolism	not regulated after 48 h
11	At5g17920	5-methyltetrahydropteroyltriglutamate--homocysteine methyltransferase	93	27	84.356			6.09									Amino acid metabolism	not regulated after 48 h
12	AtCg00480	ATP synthase subunit beta, chloroplastic	271	30	53.933	/	50	5.38	/	6.1	-1.49637	±	0.211723	-1.64456	±	0.331213	Energetic metabolism	NR, likely minor PTM (spots on the right)
13	At2g39730	Ribulose bisphosphate carboxylase/oxygenase activase, chloroplastic	428	30	51.981	/	40	5.87	/	5.6	1.42693	±	0.123771	-1.0882	±	0.0952422	Carbohydrate metabolism	not regulated after 48 h
14	At1g12900	Glyceraldehyde-3-phosphate dehydrogenase A subunit 2	148	14	42.846	/	37	8.16	/	4	1.17205	±	0.172818	1.37049	±	0.276636	Carbohydrate metabolism	NR
14	At4g35450	Ankyrin repeat domain-containing protein 2	148	36	36.984			4.49									Defense response	N/A does not pass statistical criteria
15	At5g38420	Ribulose bisphosphate carboxylase small chain 2B, chloroplastic	380	52	20.35	/	15	7.58	/	5.9	1.3	±	0.20943	-1.55084	±	0.27798	Carbohydrate metabolism	not found by LC-MS
16	At1g67090	Ribulose bisphosphate carboxylase small chain 1A, chloroplastic	231	51	20.216	/	15	7.59	/	5.9	1.49	±	0.307501	1.17114	±	0.15876	Carbohydrate metabolism	not regulated after 48 h
16	At5g38430	Ribulose bisphosphate carboxylase small chain 1B, chloroplastic	144	28	20.286			7.58									Carbohydrate metabolism	not regulated after 48 h
17	At2g13360	Serine--glyoxylate aminotransferase	125	20	44.2	/	40	7.69	/	7.8	1.11435	±	0.307501	-2.0565	±	0.0763616	Photorespiration	similar regulation, did not meet spectral counting criteria
18	At1g22530	Patellin-2	279	15	76.008	/	150	4.92	/	5	1.85458	±	0.394485	1.9633	±	0.319919	Carrier protein that may be involved in membrane-trafficking events associated with cell plate formation during cytokinesis. Binds to some hydrophobic molecules such as phosphoinositides and promotes their transfer between different cellular sites	N/A does not pass statistical criteria
19	At4g35090	Catalase-2	270	24	57	/	16	6.63	/	5.4	-1.43128	±	0.058442	-1.26237	±	0.0705328	Stress response, detoxification	not regulated after 48 h

## Sheet: (2)LC-MS-Diff
AGI	HvCKX2		ipt		Regulation	Location			Accession (most similar isoform)	Description (TAIR)	Coverage [%]	Unique Peptides	Peptides (All)	PSMs	Sequence length	MW [kDa]	calc. pI	Best description (TAIR, UniProt, literature)
	Fold change DEX:mock	±SD	Fold change DEX:mock	±SD		SUBA (MS)	SUBA (GFP)	Kaundal et al. Prediction
(+) peptide (+)										Sequence	# PSMs	# Proteins	# Protein Groups	# Missed Cleavages	(+) peptide (+)
At4g28520	2.03	0.39	1.25	0.17	CKX	plasma membrane:19334764	N/A	Unknown	AT4G28520.1	cruciferin 3	56.49	20	20	432	524	58.1993	6.99072	ABA, CK signaling
										VFHLAGNNQQGGFGGSQQQQEQK	34	1	1	0
										IQVVNDNGQNVLDQQVQK	13	1	1	0
										ALPLEVISNGFQISPEEAR	35	2	1	0
										IDVQLAQQLQNQQDSR	37	1	1	0
										YNMNANEILYCTGGQGR	35	2	1	0
										ALPLEVISNGFQISPEEARK	2	1	1	1
										NLWSGFDAQVIAQALK	7	2	1	0
										YVIEQGGLYLPTFFTSPK	15	2	1	0
										VVPGCAETFMDSQPMQGQQQGQPWQGR	4	1	1	0
										ISYVVQGTGISGR	39	2	1	0
										TNENAMISTLAGR	21	1	1	0
										YNMNANEILYCTGGQGR	7	2	1	0
										TNENAMISTLAGR	9	1	1	0
										VVPGCAETFMDSQPMQGQQQGQPWQGR	20	1	1	0
										VVPGCAETFMDSQPMQGQQQGQPWQGR	17	1	1	0
										IKFNTLETTLTR	8	1	1	1
										QGQQGQPWEGQGQQGQQGR	1	1	1	0
										GVLQGNAMVLPK	25	2	1	0
										QGQQGQPWEGQGQQGQQGFR	2	1	1	0
										QGQPWEGQGQQGQQGR	2	1	1	0
										VTSVNSYTLPILEYVR	34	2	1	0
										ADVYKPSLGR	7	1	1	0
										GVLQGNAMVLPK	36	2	1	0
										FNTLETTLTR	21	2	1	0
										SHENIDDPAR	1	1	1	0
At4g39260	0.37	0.2	0.7	0.17	CKX	nucleus:15496452;peroxisome:19329564;peroxisome:17951448;plasma membrane:17644812;plasma membrane:15574830;plastid:20061580;plastid:15028209	nucleus:15496452	Unknown	AT4G39260.3	cold, circadian rhythm, and RNA binding 1	54.35	3	4	27	92	10.2239	4.79248	N/A Possibly has a role in RNA transcription or processing during stress
										VITVNEAQSR	5	3	1	0
										TFSQFGDVIDSK	10	4	1	0
										GFGFVTFKDEK	11	6	2	1
										CFVGGLAWATNDEDLQR	1	3	1	0
At1g04410	0.65	0.07	0.47	0.08	CKX&IPT	nucleus:14617066;plasma membrane:21433285;plasma membrane:20843791;plasma membrane:19334764;plasma membrane:17644812;plasma membrane:17317660;plasma membrane:15574830;plastid:20061580;plastid:16207701;vacuole:17151019	N/A	Cytoplasm	AT1G04410.1	Lactate/malate dehydrogenase family protein	48.49	7	10	139	332	35.5483	6.55127	TCA, thioredoxin regulated, regulated by 14.3.3
										VLVVANPANTNALILK	48	2	2	0
										MELIDAAFPLLK	16	1	1	0
										NGDWSIVQGLPIDEVSR	14	1	1	0
										NGDWSIVQGLPIDEVSRK	15	1	1	1
										ELVKDDAWLDGEFISTVQQR	11	1	1	1
										NVIIWGNHSSSQYPDVNHAK	17	1	1	0
										LSSALSAASSACDHIR	2	2	2	0
										MELIDAAFPLLK	4	1	1	0
										GIMLGADQPVILHMLDIPPAAEALNGVK	2	1	1	0
										VQTSSGEKPVR	2	1	1	0
										VLVTGAAGQIGYALVPMIAR	8	2	2	0
At4g28750	0.75	0.19	2.4	0.46	IPT	plasma membrane:19334764;plasma membrane:15574830;plastid:21531424;plastid:20423899;plastid:20061580;plastid:18633119;plastid:18431481;plastid:16414959;plastid:15322131;plastid:15028209;plastid:14729914;plastid:11826309	N/A	Chloroplast	AT4G28750.1	Photosystem I reaction centre subunit IV / PsaE protein	46.85	3	4	19	143	14.9578	9.92041	Mutant has Decreased effective quantum yield of photosystem II; Pale green plants; Reduced growth rate; Subunit E of Photosystem I|Pale green; Slow growth; Dwarf
										DSPAAAAAPDGATATKPKPPPIGPK	4	1	1	0
										AAEDPAPASSSSKDSPAAAAAPDGATATKPKPPPIGPK	4	1	1	1
										VNYANISTNNYALDEVEEVAA	2	1	1	0
										TRYPVVVR	9	2	2	1
At1g13930	3.05	0.65	1.12	0.45	CKX	plasma membrane:17317660;plasma membrane:15060130;plastid:21531424;plastid:20061580;plastid:18633119;plastid:18431481;plastid:16207701;plastid:12938931	N/A	Chloroplast	AT1G13930.1	Involved in response to salt stress. Knockout mutants are hypersensitive to salt stress.	46.45	5	5	47	155	16.1538	4.91943	Stress response, MetJA signaling, light regulated
										VAGASADILDAAEKYGK	15	1	1	1
										VVAEAAQAAAR	4	1	1	0
										MNFISDQVKK	20	1	1	1
										MNFISDQVK	7	1	1	0
										YLNDYESSHSTGAGGPPPPTSQAEPASQPEPAAK	1	1	1	0
At1g07890	0.66	0.12	0.57	0.16	CKX&IPT	cytosol:21166475;plasma membrane:17644812;plastid:16207701	N/A	Cytoplasm	AT1G07890.6	ascorbate peroxidase 1	45.78	7	8	107	249	27.5028	6.29053	Arabidopsis Chloroplastic Ascorbate Peroxidase Isoenzymes Play a Dual Role in Photoprotection and Gene Regulation under Photooxidative Stress; MUTANT Slow growth; Late flowering; Sensitive to a combination of drought and high temperature
										ALLDDPVFRPLVEK	23	2	1	0
										DIVALSGAHTLGR	29	5	2	0
										SGFEGAWTSNPLIFDNSYFK	4	2	1	0
										FDAEQAHGANSGIHIALR	26	2	1	0
										QMGLSDKDIVALSGAHTLGR	16	2	1	1
										QMGLSDKDIVALSGAHTLGR	5	2	1	1
										YAADEDAFFADYAEAHMK	2	2	1	0
										LAWHSAGTFDCQSR	1	2	1	0
										EGLLQLVSDK	1	2	1	0
At3g55440	0.31	0.11	0.44	0.1	CKX&IPT	cytosol:21166475;mitochondrion:14671022;plasma membrane:21433285;plasma membrane:19334764;plasma membrane:17644812;plasma membrane:17317660;plastid:20061580;plastid:16207701;vacuole:17151019	N/A	Cytoplasm	AT3G55440.1	triosephosphate isomerase	44.88	7	7	34	254	27.1521	5.50342	Carbohydrate metabolism
										VASPAQAQEVHDELRK	6	1	1	1
										VAYALAQGLK	13	1	1	0
										EAGSTMDVVAAQTK	1	1	1	0
										SDFFVAAQNCWVK	5	1	1	0
										ELGGQADVDGFLVGGASLKPEFIDIIK	4	1	1	0
										AILNESSEFVGDKVAYALAQGLK	4	1	1	1
										VTNWSNVVIAYEPVWAIGTGK	1	1	1	0
At5g15090	1.87	0.17	1.16	0.17	CKX	mitochondrion:21841088;mitochondrion:21296373;mitochondrion:18385124;mitochondrion:15276431;mitochondrion:14671022;mitochondrion:12492832;mitochondrion:11743115;mitochondrion:11743114;nucleus:15496452;plasma membrane:20843791;plasma membrane:19334764;plas	mitochondrion:21705391;plasma membrane:15060130;unclear:15496452	Mitochondrion	AT5G15090.1	voltage dependent anion channel 3	43.07	6	7	82	274	29.193	8.20654	Metabolite exchange between the organelle and the cytosol | mutant with no visible defect
										VSTDSSLLTTLTFDEPAPGLK	19	1	1	0
										ENAITVGTQHALDPLTTVK	21	1	1	0
										GSLFLGDVATQVK	27	1	1	0
										GPGLYTEIGKK	5	2	2	1
										HFNAGFNFTK	7	1	1	0
										VNNAGVANALIQHEWRPK	1	1	1	0
										LNASYYQIVSPSTVVGAEISHNFTTK	2	1	1	0
At3g47520	0.65	0.13	0.63	0.05	CKX&IPT	mitochondrion:21841088;mitochondrion:14671022;plasma membrane:19334764;plastid:21531424;plastid:20423899;plastid:20061580;plastid:18633119;plastid:18431481;plastid:16923014;plastid:16207701;plastid:15295017;plastid:15028209;plastid:12766230;vacuole:171510	N/A	Chloroplast	AT3G47520.1	malate dehydrogenase	42.18	9	11	81	403	42.3793	8.51416	TCA, light induced
										VAVLGAAGGIGQPLSLLIK	5	1	1	0
										AGAGSATLSMAYAAAR	2	1	1	0
										AGAGSATLSMAYAAAR	4	1	1	0
										DDLFNINANIVK	6	1	1	0
										GVAFANKPAAAAAN	3	1	1	0
										DVNVVVIPAGVPR	14	1	1	0
										ALEALKVELK	16	1	1	1
										MSPLVSTLHLYDIANVK	3	1	1	0
										LIDVDVPVIGGHAGITILPLLSK	5	1	1	0
										KLFGVTTLDVVR	5	2	2	1
										TLVEAVAENCPNAFIHIISNPVNSTVPIAAEVLK	1	1	1	0
										LFGVTTLDVVR	17	2	2	0
At1g05190	0.37	0.2	1.55	0.29	CKX&IPT	plastid:21531424;plastid:20423899;plastid:20061580;plastid:18633119;plastid:18431481;plastid:16207701;plastid:15028209;plastid:12938931	N/A	Chloroplast	AT1G05190.1	Ribosomal protein L6 family	39.91	9	9	47	223	24.6903	9.89111	Ribosomal protein
										QPIAVPSNVTIALEGQDLK	9	1	1	0
										TLTDNMVVGVSK	2	1	1	0
										SEIGQFAATVR	5	1	1	0
										IGKQPIAVPSNVTIALEGQDLK	6	1	1	1
										GPLGELALTYPR	8	1	1	0
										ELVLNLGFSHPVK	3	1	1	0
										VKGPLGELALTYPR	9	1	1	1
										ANQMHGLFR	4	1	1	0
										ITVSGYDKSEIGQFAATVR	1	1	1	1
At4g02530	1.68	0.26	1.06	0.35	CKX	plastid:21531424;plastid:20423899;plastid:20061580;plastid:18633119;plastid:18431481;plastid:16648217;plastid:16207701;plastid:15322131;plastid:15028209;plastid:14729914;plastid:11826309;plastid:11719511	N/A	Chloroplast	AT4G02530.1	chloroplast thylakoid lumen protein	39.81	6	6	70	216	23.6484	8.51416	MetJA signaling
										LSTSPEENTEVEAFNSSLASLITSVNKNDIESSK	8	1	1	1
										VGQAIENNDLPAAGLVLGK	25	1	1	0
										LSTSPEENTEVEAFNSSLASLITSVNK	2	1	1	0
										LAFVSSAGAFEK	25	1	1	0
										WTTLTGLLEQLK	7	1	1	0
										GYLQDLVYK	3	1	1	0
At5g35630	0.65	0.13	0.48	0.11	CKX&IPT	plasma membrane:19334764;plastid:21539947;plastid:21531424;plastid:20423899;plastid:20061580;plastid:18633119;plastid:18431481;plastid:16648217;plastid:16207701;plastid:15322131;plastid:15028209;plastid:12938931	mitochondrion:15273293;plastid:15273293	Chloroplast	AT5G35630.1	glutamine synthetase 2	39.77	12	12	117	430	47.381	6.87354	The light-modulated chloroplast/mitochondrial enzyme, encoded by a nuclear gene and expressed primarily in leaves, is responsible for the reassimilation of the ammonia generated by photorespiration
										VSGEVPWFGIEQEYTLLQQNVK	20	1	1	0
										VETLLNLDTKPYSDR	20	1	1	0
										TIEKPVEDPSELPK	1	1	1	0
										AAEIFSNKK	5	1	1	1
										HETASIDQFSWGVANR	13	1	1	0
										LTGKHETASIDQFSWGVANR	13	1	1	1
										KVSGEVPWFGIEQEYTLLQQNVK	6	1	1	1
										GGNNILVICDTWTPAGEPIPTNK	13	1	1	0
										WNYDGSSTGQAPGEDSEVILYPQAIFR	1	1	1	0
										AILNLSLR	23	1	1	0
										ITEQAGVVLTLDPKPIEGDWNGAGCHTNYSTK	1	1	1	0
										GGNNILVICDTWTPAGEPIPTNKR	1	1	1	1
At2g36460	down	down	up	up	CKX&IPT	cytosol:21166475;extracellular:18998720;plasma membrane:19334764;plasma membrane:17644812;plastid:20061580	N/A	Cytoplasm	AT2G36460.1	Aldolase superfamily protein	37.99	3	8	50	358	38.3629	7.38623	Carbohydrate metabolism, thioredoxin regulated
										TVPAAVPAIVFLSGGQSEEEATR	15	2	2	0
										FADELIANAAYIGTPGK	25	3	3	0
										GILAADESTGTIGKR	2	4	4	1
										SAGVLPGIKVDK	2	1	1	1
										NLNAMNQLK	1	2	2	0
										IGVNEPSQLAIHENAYGLAR	2	1	1	0
										YAVICQENGLVPIVEPEILVDGSHDIQK	2	2	2	0
										VAPEVIAEHTVR	1	1	1	0
At1g32060	0.8	0.08	0.62	0.14	IPT	plasma membrane:19334764;plastid:21539947;plastid:21531424;plastid:20423899;plastid:20061580;plastid:18633119;plastid:18433418;plastid:18431481;plastid:16923014;plastid:16648217;plastid:16207701;plastid:15322131;plastid:15028209;plastid:12938931	N/A	Chloroplast	AT1G32060.1	phosphoribulokinase	35.95	9	9	99	395	44.4356	6.04932	Carbohydrate biosynthesis; Calvin cycle.; regulated by thioredoxin
										NGIAVEKPIYNHVTGLLDPPELIQPPK	11	1	1	0
										FYGEVTQQMLK	26	1	1	0
										FYGEVTQQMLK	11	1	1	0
										LTSVFGGAAKPPK	6	1	1	0
										KLTCSYPGIK	2	1	1	1
										ANDFDLMYEQVK	6	1	1	0
										HADFPGSNNGTGLFQTIVGLK	4	1	1	0
										IRDLYEQLIANK	30	1	1	1
										QYADAVIEVLPTTLIPDDNEGK	2	1	1	0
										ILVIEGLHPMFDER	1	1	1	0
At2g19730	1.46	0.15	1.56	0.15	CKX&IPT	cytosol:17934214;cytosol:15821981;plasma membrane:19334764;plasma membrane:17317660;plasma membrane:15574830	N/A	Unknown	AT2G19730.1	Ribosomal L28e protein family	33.57	4	4	81	143	15.8857	10.5796	Ribosomal protein
										AVANQVVDNYYRPDLK	15	1	1	0
										TVTIQAADKDQAVVLATTK	23	1	1	1
										AVANQVVDNYYRPDLKK	38	1	1	1
										ETNNLTNVHSYK	5	1	1	0
At3g26450	1.24	0.44	0.5	0.17	IPT	N/A	N/A	Nucleus	AT3G26450.1	Polyketide cyclase/dehydrase and lipid transport superfamily protein	33.55	4	5	35	152	17.7797	5.14795	Regulated by thioredoxin, ABA like receptor, signaling; ligand binding domain - like in PYR/PYL/RCAR
										NDDFPEPSSYMQLLK	4	2	1	0
										IWNYTLGDGKEEVFK	14	1	1	1
										VVGLEGHVMEQFK	9	1	1	0
										RNDDFPEPSSYMQLLK	7	1	1	1
										ITMIWEKR	1	3	3	1
At3g04790	0.61	0.11	0.63	0.21	CKX&IPT	plasma membrane:19334764;plastid:21539947;plastid:21531424;plastid:20423899;plastid:20061580;plastid:18633119;plastid:18431481;plastid:16648217;plastid:16207701;plastid:15322131;plastid:15028209;plastid:12938931	N/A	Chloroplast	AT3G04790.1	Ribose 5-phosphate isomerase, type A protein	32.61	6	6	67	276	29.2874	6.02393	Chloroplast function, thioredoxin regulated
										SLGIPLVGLDTHPR	26	1	1	0
										LLSSGELYDIVGIPTSK	25	1	1	0
										IDLAIDGADEVDPNLDLVK	3	1	1	0
										AVEAIKPGMVLGLGTGSTAAFAVDQIGK	7	1	1	0
										LLSSGELYDIVGIPTSKR	5	1	1	1
										TPLKDGFAAAK	1	1	1	1
At1g79040	0.49	0.16	3.04	1.2	CKX&IPT	plasma membrane:19334764;plastid:21531424;plastid:20061580;plastid:18633119;plastid:18431481;plastid:15322131;plastid:15028209;plastid:14729914	N/A	Chloroplast	AT1G79040.1	photosystem II subunit R	32.14	4	4	39	140	14.5766	9.62744	psbR mutant plants exhibited no visual phenotypic differences from wild-type plants when grown under normal light conditions;Slightly decreased oxygen evolution in thylakoids
										YGANVDGYSPIYNENEWSASGDVYK	7	1	1	0
										YVDKYGANVDGYSPIYNENEWSASGDVYK	14	1	1	1
										TDKPFGINGSMDLR	1	1	1	0
										TDKPFGINGSMDLR	11	1	1	0
										IKTDKPFGINGSMDLR	6	1	1	1
At4g01310	1.5	0.32	1.33	0.38	CKX	cytosol:15821981;plasma membrane:19334764;plastid:21531424;plastid:20423899;plastid:20061580;plastid:18633119;plastid:18431481;plastid:16207701;plastid:15028209;plastid:12938931	N/A	Chloroplast	AT4G01310.1	Ribosomal L5P family protein	32.06	7	7	106	262	28.3261	9.99365	Ribosomal protein
										DFQGVSPSSFDGNGNYSIGVK	9	1	1	0
										YVNIHQVPK	12	1	1	0
										DIALITGQKPIK	28	1	1	0
										LLALMGMPFR	9	1	1	0
										LINLALPR	19	1	1	0
										IREDQPLGIAVTLR	23	1	1	1
										LLALMGMPFR	3	1	1	0
										LLALMGMPFR	2	1	1	0
										IIPALKEEFK	1	1	1	1
At3g09200	0.22	0.11	2.71	1.01	CKX&IPT	cytosol:21166475;cytosol:17934214;cytosol:15821981;cytosol:15734919;mitochondrion:21841088;nucleus:15496452;nucleus:14617066;plasma membrane:19334764;plasma membrane:17317660;plasma membrane:15574830;plastid:15028209;vacuole:18686298	N/A	Cytoplasm	AT3G09200.2	Ribosomal protein L10 family protein	31.36	5	5	27	287	30.599	4.84326	Ribosomal protein
										FAVASVAAVSADAGGGAPAAAK	8	2	1	0
										VGLVAPIDVVVQPGNTGLDPSQTSFFQVLNIPTK	1	2	1	0
										GTVEIITPVELIK	14	4	1	0
										INKGTVEIITPVELIK	3	4	1	1
										NALAIAVATEYTFPQAEK	1	2	1	0
At1g52230	0.47	0.07	1.18	0.3	CKX	plasma membrane:19334764;plastid:21531424;plastid:20061580;plastid:18633119;plastid:18431481;plastid:16461379;plastid:15322131;plastid:15028209;plastid:14729914	N/A	Chloroplast	AT1G52230.1	photosystem I subunit H2	31.03	3	3	42	145	15.2641	9.90576	Mutant plants were, in average, larger than the WT | Possible role could be the docking of the LHC I antenna complex to the core complex.|early flowering
										FFETFAAPFTK	32	2	1	0
										SVYFDLEDLGNTTGQWDVYGSDAPSPYNPLQSK	5	2	1	0
										FFETFAAPFTKR	5	2	1	1
At2g44060	2.07	0.42	0.82	0.25	CKX	cytosol:21166475;plasma membrane:19334764;plasma membrane:17644812;plasma membrane:17317660	N/A	Nucleus	AT2G44060.1	Late embryogenesis abundant protein, group 2	30.46	9	9	38	325	36.0138	4.84326	Temperature perception
										STYNDINPGMIIPYR	3	1	1	0
										NPNPVPIPLIDVNYLVESDGRK	1	1	1	1
										LVSGLIPDAGTLK	11	1	1	0
										STYNDINPGMIIPYR	6	1	1	0
										IPLTLIYDDIK	5	1	1	0
										KLVSGLIPDAGTLK	5	1	1	1
										NPNPVPIPLIDVNYLVESDGR	2	1	1	0
										GNIDVDTPFGAMKLPIIK	3	1	1	1
										AHGEETVKIPLTLIYDDIK	1	1	1	1
										VDLIVDVPVLGR	1	1	1	0
At2g01530	0.38	0.34	down	down	CKX&IPT	N/A	N/A	Nucleus	AT2G01530.1	MLP-like protein 329	29.14	2	4	24	151	17.5906	5.5542	Signaling (?) ligand-binding domain superfamily ;SRPBCC domains have a deep hydrophobic ligand-binding pocket; they bind diverse ligands.
										GLEGHVMEQLK	11	3	2	0
										VYDLIYQFSQK	10	1	1	0
										ITMIWEKR	1	3	3	1
										IWNYTCDGKPEVFK	2	1	1	0
At4g38740	0.45	0.22	0.29	0.18	CKX&IPT	cytosol:21166475;peroxisome:19329564;plasma membrane:19334764;plasma membrane:17644812;plasma membrane:15574830	cytosol:19329564	Cytoplasm	AT4G38740.1	rotamase CYP 1	29.07	2	3	25	172	18.3611	7.81104	Protein folding, interacts with 14.3.3; thioredoxin regulation, interacts with ARR like protein
										HVVFGQVVEGLDVVK	14	2	2	0
										VGSSSGKPTKPVVVADCGQLS	8	1	1	0
										VYFDMTIDGQPAGR	3	1	1	0
At2g30950	0.48	0.09	0.74	0.1	CKX	plasma membrane:21433285;plasma membrane:19334764;plastid:21531424;plastid:20061580;plastid:19676087;plastid:18633119;plastid:18431481;plastid:16648217;plastid:15322131;plastid:15028209;plastid:14729914;plastid:12938931;plastid:11719511	N/A	Unknown	AT2G30950.1	FtsH extracellular protease family	29.06	10	15	133	695	74.1114	6.354	Leaf development; growth | Leaf-variegated. Mutations can be complemented by overexpression of FTSH8. The presence of both FTSH1 or FTSH5 (subunit type A) and FTSH2 or FTSH8 (subunit type B) is essential for an active complex formation|pygment defective e
										TPGFSGADLANLLNEAAILAGR	6	2	2	0
										SGGGMGGPGGPGNPLQFGQSK	13	1	1	0
										SGGGMGGPGGPGNPLQFGQSK	2	1	1	0
										GLTWFIPSDDPTLISK	15	2	2	0
										VQLPGLSQELLQK	21	2	2	0
										GVLLIGPPGTGK	9	1	1	0
										RSGGGMGGPGGPGNPLQFGQSK	1	1	1	1
										AILSEFTEIPPENRVPSSTTTTPASAPTPAAV	10	1	1	1
										KLSDSAYEIALSHIK	14	1	1	1
										LSDSAYEIALSHIK	17	1	1	0
										AAEEIIFGDSEVTTGAVGDLQQITGLAR	12	1	1	0
										VRVQLPGLSQELLQK	9	2	2	1
										TPGFSGADLANLLNEAAILAGRR	1	2	2	1
										FLEYLDKDR	1	1	1	1
										GVLLIGPPGTGKTLLAK	1	1	1	1
										SLVAYHEVGHAVCGTLTPGHDAVQK	1	1	1	0
At3g22640	1	0.3	1.61	0.24	IPT	extracellular:21109274;extracellular:16729891;extracellular:16356755	N/A	Extracellular	AT3G22640.1	cupin family protein	29.01	10	10	60	486	55.0289	7.13721	N/A nutrient reservoir (seed-storage - like protein)
										TFLAGEENLLSNLNPAATR	15	1	1	0
										EVLSTSFNVPEELLGR	14	1	1	0
										IPSGVTNFITNTNQTVPLR	6	1	1	0
										LFTSQNYSYFAPTSR	6	1	1	0
										LAQITVPVNNPGNYK	10	1	1	0
										RISPDQIK	1	1	1	1
										SKEIGQGIIR	1	1	1	1
										SFSDWFQSK	4	1	1	0
										GVIEFVTDKTK	2	1	1	1
										DYFPAASQFQQSYFNGFTK	1	1	1	0
At4g20260	0.06	0.12	0.14	0.23	CKX&IPT	extracellular:18998720;plasma membrane:20843791;plasma membrane:20374526;plasma membrane:19334764;plasma membrane:17644812;plasma membrane:17317660;plasma membrane:16635983;plasma membrane:15060130;plastid:20061580;plastid:15028209;vacuole:18686298	plasma membrane:18397324;plasma membrane:17264065;plasma membrane:15060130	Unknown	AT4G20260.5	plasma-membrane associated cation-binding protein 1	28.74	3	3	14	167	18.9773	9.87646	Signaling. Negative regulator of hypocotyl cell elongation; Ca2+; Recombinant PCaP1 interacts strongly with phosphatidylinositol 3,5-bisphosphate (PtdIns(3,5)P2) and PtdIns (3,4,5)P3, and weakly with PtdIns(3,5)P2 and PtdIns(4,5);
										VSVFLPEEVK	4	3	1	0
										YLEELVKIEFPGSK	5	4	1	1
										AVSEASSSFGAGYVAGPVTFIFEK	5	4	1	0
At3g14420	0.4	0.3	1.18	0.69	CKX	nucleus:14617066;peroxisome:19329564;peroxisome:18931141;peroxisome:17951448;peroxisome:12154131;plasma membrane:19334764;plastid:21531424;plastid:20061580;plastid:18633119;plastid:15028209	N/A	Unknown	AT3G14420.1	Aldolase-type TIM barrel family protein	28.61	4	8	35	367	40.3162	9.12939	Photorespiration | itneracts with glyoxalate pathway
										MEITNVTEYDAIAK	1	4	2	0
										ISMPIMVAPTAMQK	8	5	1	0
										ISMPIMVAPTAMQK	3	5	1	0
										QLDYVPATISALEEVVK	6	7	2	0
										NFEGLDLGKMDEANDSGLASYVAGQIDR	4	6	2	1
										NFEGLDLGKMDEANDSGLASYVAGQIDR	1	6	2	1
										IDMTTTVLGFK	4	5	1	0
										AIALTVDTPR	1	6	2	0
										IPVFLDGGVR	4	5	1	0
										IPVFLDGGVRR	3	5	1	1
At2g43750	0.92	0.21	2.67	0.71	IPT	mitochondrion:14671022;mitochondrion:11743115;plastid:21539947;plastid:21531424;plastid:20423899;plastid:20061580;plastid:18633119;plastid:18433418;plastid:18431481;plastid:16207701;plastid:15028209;plastid:12938931	N/A	Unknown	AT2G43750.1	O-acetylserine (thiol) lyase B	28.32	7	8	64	392	41.6299	8.01611	The key enzyme for fixation of inorganic sulfide (catalyzes the formation of cysteine from O-acetylserine and inorganic sulfide) | An O-acetylserine (thiol) lyase homolog with L-cysteine desulfhydrase activity regulates cysteine homeostasis in Arabidopsis
										TPNSYMLQQFDNPANPK	15	1	1	0
										VIGVEPTESAILSGGKPGPHK	10	1	1	0
										TPMVYLNNVVK	8	1	1	0
										IQGIGAGFVPK	11	1	1	0
										KTPNSYMLQQFDNPANPK	3	1	1	1
										LILTMPASMSLER	11	1	1	0
										AVSIKPEAGVEGLNIADNAAQLIGK	3	1	1	0
										AVSIKPEAGVEGLNIADNAAQLIGK	1	1	1	0
										LIAVVFPSFGER	2	3	2	0
At2g20260	N/A	N/A	4.13	0.22	IPT	plasma membrane:19334764;plastid:21531424;plastid:20423899;plastid:20061580;plastid:18633119;plastid:18431481;plastid:16461379;plastid:15322131;plastid:15028209;plastid:14729914	N/A	Chloroplast	AT2G20260.1	photosystem I subunit E-2	28.28	2	3	15	145	15.18	9.94971	Stabilizes the interaction between psaC and the PSI core, assists the docking of the ferredoxin to PSI and interacts with ferredoxin-NADP oxidoreductase
										VNYANISTNNYALDEVEEVK	3	1	1	0
										TRYPVVVR	11	2	2	1
										NVGSVVAVDQDPK	1	1	1	0
At3g49010	1.28	0.58	0.24	0.03	IPT	cytosol:21166475;cytosol:17934214;cytosol:15821981;cytosol:15734919;mitochondrion:21841088;nucleus:15496452;plasma membrane:21433285;plasma membrane:20843791;plasma membrane:19334764;plasma membrane:17317660;plasma membrane:15574830;vacuole:17151019	nucleus:15496452	Cytoplasm	AT3G49010.1	breast basic conserved 1	27.67	6	6	31	206	23.7522	11.019	Ribosomal protein
										AGDSTPEELANATQVQGDYLPIVR	14	3	1	0
										SLEGLQTNVQR	2	2	1	0
										HWQNYVK	6	3	1	0
										VKAGDSTPEELANATQVQGDYLPIVR	1	1	1	1
										KLAPTIGIAVDHR	7	2	1	1
										LAPTIGIAVDHR	1	2	1	0
At5g14910	0.51	0.08	1.35	0.58	CKX	plastid:21531424;plastid:20423899;plastid:20061580;plastid:18431481;plastid:16207701;plastid:15028209;plastid:14729914	N/A	Chloroplast	AT5G14910.1	Heavy metal transport/detoxification superfamily protein	27.53	3	3	33	178	18.9447	5.2749	N/A inetracts with ribosomal proteins
										QTTVQATGVASNLVETIQGAGFK	14	1	1	0
										ALQDIDGVSNLK	3	1	1	0
										VQVSEGVAVVELLK	16	1	1	0
At4g08390	1.02	0.22	0.39	0.32	IPT	mitochondrion:14671022;mitochondrion:12954611;plastid:21531424;plastid:20423899;plastid:20061580;plastid:18633119;plastid:18431481	mitochondrion:12954611	Chloroplast	AT4G08390.4	stromal ascorbate peroxidase	27.17	5	6	63	346	37.393	9.05615	Regulated by thioredoxin (probably) | downregulated during deetiolation| mutant - Elevated hydrogen peroxide levels under photooxidative stress
										DIVALSGAHTLGR	26	5	2	0
										EGPGAPGGQSWTPEWLK	7	3	1	0
										HAANAGLVNALNLIK	11	3	1	0
										MGLDDKDIVALSGAHTLGR	10	3	1	1
										YAADQDAFFKDYAVAHAK	2	3	1	1
										YSGISYADLFQLASATAIEEAGGPK	6	3	1	0
										MGLDDKDIVALSGAHTLGR	1	3	1	1
At4g09650	0.95	0.22	1.87	0.3	IPT	plasma membrane:19334764;plastid:21539947;plastid:21531424;plastid:20061580;plastid:18433418;plastid:18431481;plastid:16923014;plastid:16414959;plastid:15322131;plastid:15028209;plastid:14729914;plastid:12938931;plastid:11826309	N/A	Chloroplast	AT4G09650.1	ATP synthase delta-subunit gene	26.92	6	6	63	234	25.6527	9.05615	Photosynthesis, thioredoxin regulated; mutant seedling lethal; Pale yellow seedlings; Pigment defective embryo
										SVVKLEAPQLAQIAK	22	1	1	1
										LEAPQLAQIAK	12	1	1	0
										QLEDIASQLELGEIQLAT	3	1	1	0
										SSSLQSHTSNFLNVLVDANR	9	1	1	0
										KQLEDIASQLELGEIQLAT	13	1	1	1
										INIVTEIVK	4	1	1	0
At5g42890	1.61	0.12	0.61	0.09	CKX&IPT	peroxisome:19329564;peroxisome:18931141;peroxisome:17951448	peroxisome:15456765	Chloroplast	AT5G42890.1	sterol carrier protein 2	26.83	3	3	20	123	13.5591	9.20264	Glyoxylate metabolic process, intracellular lipid transport, fatty acid beta-oxidation, seed germination | mutant Smaller cotyledon rosettes and shorter hypocotyls than wild-type and the root elongation was also retarded.
										IGLVYQINIAPK	8	1	1	0
										MNPQMAFIR	3	1	1	0
										FTPDIFPKPSKL	8	1	1	1
										MNPQMAFIR	1	1	1	0
At2g21660	0.54	0.13	0.71	0.15	CKX	cytosol:21166475;peroxisome:19329564;peroxisome:17951448;plasma membrane:19334764;plasma membrane:15574830;plastid:20061580	cytosol:21453442;nucleus:21453442;nucleus:14756317	Unknown	AT2G21660.1	cold, circadian rhythm, and rna binding 2	26.7	2	3	51	176	16.8796	6.15088	Nucleic acid binding; Double mutant severely affects flowering time, light responses and circadian rhythm|Germination and root growth sensitive to ABA; Sensitive to a combination of salt and mannitol
										ALETAFAQYGDVIDSK	35	2	1	0
										SGGGGGYSGGGGSYGGGGGR	1	1	1	0
										GFGFVTFKDEK	15	6	2	1
At1g21750	1.98	0.49	0.62	0.2	CKX&IPT	endoplasmic reticulum:16618929;plasma membrane:21433285;plasma membrane:19334764;plastid:15028209;plastid:14729914	endoplasmic reticulum:18931141	Chloroplast	AT1G21750.2	PDI-like 1-1	26.49	7	8	61	487	54.1254	5.08447	Growth, thioredoxin regulated | PDI5 is expressed in endothelial cells about to undergo programmed cell death (PCD) in developing seeds
										EFATQYEVQGFPTIK	4	2	1	0
										AASALSSNVPPVVLAK	37	2	1	0
										IDASEETNREFATQYEVQGFPTIK	1	2	1	1
										LFKPFDEQFVDSKDFDGEALEK	1	2	1	1
										SQPIPAENNEPVKVVVSDSLDDIVLNSGK	4	2	1	1
										LSGSEFDSFMAIAEK	10	2	1	0
										ESSIPLITVFDK	2	2	1	0
										EAEGIVTYLKK	2	3	2	1
At5g30510	0.65	0.14	0.54	0.16	CKX&IPT	plasma membrane:19334764;plastid:21539947;plastid:21531424;plastid:20423899;plastid:20061580;plastid:18633119;plastid:18431481;plastid:16648217;plastid:15028209	N/A	Chloroplast	AT5G30510.1	ribosomal protein S1	26.44	7	7	45	416	45.0823	5.24951	Ribosomal protein
										VSDIATVLQPGDTLK	15	1	1	0
										GFVPFSQISSK	6	1	1	0
										TSPMEGVAFTVDDFAAAIEQYDFNSEIGTR	1	1	1	0
										LVFEKAEEMAQTFR	11	1	1	1
										GGLVALVEGLR	8	1	1	0
										KLEPTPGDMIR	3	1	1	1
										GTVFKTDANGALVDISAK	1	1	1	1
At1g62380	2.07	0.59	1	0.3	CKX	cytosol:21166475;plasma membrane:19334764;plasma membrane:17644812;plasma membrane:17317660	N/A	Cytoplasm	AT1G62380.1	ACC oxidase 2	26.25	6	6	15	320	36.16	5.12256	Ethylen biosynthesis, signaling
										MSVASFYNPGSDAEISPATSLVEK	7	1	1	0
										VSNYPPCPKPEMIK	3	1	1	0
										NASAVTELNPTAAVETF	1	1	1	0
										FPVVDLSK	2	1	1	0
										HLPQSNLNDISDVSDEYR	1	1	1	0
										NMKFPVVDLSK	1	1	1	1
At5g10360	1.17	0.03	0.23	0.19	IPT	cytosol:21166475;cytosol:17934214;cytosol:15734919;plasma membrane:19334764;plasma membrane:17317660	N/A	Nucleus	AT5G10360.1	Ribosomal protein S6e	25.7	4	4	22	249	28.1445	10.8286	Ribosomal protein
										FNVANPTTGCQK	2	3	1	0
										GVSDLPGLTDTEKPR	1	1	1	0
										LSQEVSGDALGEEFKGYVFK	18	3	1	1
										GCIVSPDLSVLNLVIVK	1	3	1	0
At1g61520	0.46	0.1	1.1	0.19	CKX	plasma membrane:19334764;plastid:21531424;plastid:20061580;plastid:18633119;plastid:18431481;plastid:16414959;plastid:15322131;plastid:15028209;plastid:14729914;plastid:12766230	N/A	Chloroplast	AT1G61520.2	photosystem I light harvesting complex gene 3	25.69	4	4	73	218	23.731	5.89697	Photosynthesis
										FAMLGAAGAIAPEILGK	17	2	1	0
										FAMLGAAGAIAPEILGK	17	2	1	0
										LQDWYNPGSMGK	6	2	1	0
										GLAGSGNPAYPGGPFFNPLGFGKDEK	19	2	1	1
										RLQDWYNPGSMGK	13	2	1	1
										RLQDWYNPGSMGK	1	2	1	1
At3g32980	1.17	0.2	0.62	0.12	IPT	extracellular:21109274;extracellular:19825673;extracellular:18998720;extracellular:16356755;extracellular:14595688;vacuole:15539469	N/A	Extracellular	AT3G32980.1	Peroxidase superfamily protein	25.57	4	5	78	352	38.8224	6.66846	Exhibits a Ca2+-pectate binding affinity which could be interpreted in vivo as a specificity to interact with the pectic structure of the cell wall.
										MGNITPLTGTQGQIR	6	1	1	0
										MGNITPLTGTQGQIR	13	1	1	0
										ASFQNVGLDRPSDLVALSGGHTFGK	14	1	1	0
										TPTVFDNKYYVNLK	26	2	2	1
										TVSCADILTIAAQQAVNLAGGPSWR	4	1	1	0
										FFNAFVEAMNR	7	1	1	0
										FFNAFVEAMNR	8	1	1	0
At4g18480	0.87	0.13	1.5	0.17	IPT	plastid:21539947;plastid:21531424;plastid:20423899;plastid:20061580;plastid:18633119;plastid:18431481;plastid:16207701	N/A	Chloroplast	AT4G18480.1	P-loop containing nucleoside triphosphate hydrolases superfamily protein	25.47	4	9	92	424	46.2412	6.46826	Porphyrin biosynthesis; chlorophyll biosynthesis.|mutants exhibited a severe dwarf and pale-green phenotype & impaired ABA-induced stomatal closure
										IGGVMIMGDR	19	2	2	0
										FGMHAQVGTVR	20	2	2	0
										VTPDDVATVIPNCLR	6	1	1	0
										ANLSSVQIDR	2	1	1	0
										SARPVYPFAAIVGQDEMK	28	1	1	0
										EGISISHPAR	2	2	2	0
										SARPVYPFAAIVGQDEMK	9	1	1	0
										INMVDLPLGATEDRVCGTIDIEK	3	2	2	1
										DRVTPDDVATVIPNCLR	2	1	1	1
										AFEPGLLAK	1	2	2	0
At5g67500	1.04	0.21	2.27	0.31	IPT	mitochondrion:21841088;mitochondrion:15276431;mitochondrion:14671022;plasma membrane:19334764;plastid:15028209;plastid:12938931;unclear:16618929;vacuole:17151019	mitochondrion:21705391	Mitochondrion	AT5G67500.1	voltage dependent anion channel 2	25.36	4	4	20	276	29.5765	8.85107	Involved in plant growth and development at the vegetative and reproductive stages.
										AIASFKVPDYNSAK	8	2	1	1
										GPGLFTDIGKK	3	2	1	1
										IDTDSSVLTTVTLTEILPSTK	8	2	1	0
										KFSTNENTITVGGLYAIDHSTAVK	1	2	1	1
At5g66510	3.02	0.53	N/A	N/A	CKX	mitochondrion:21841088;mitochondrion:21296373;mitochondrion:20197505;mitochondrion:18189341;mitochondrion:14671022;mitochondrion:12837548;mitochondrion:11743115;plasma membrane:19334764	N/A	Cytoplasm	AT5G66510.1	gamma carbonic anhydrase 3	25.19	3	4	11	258	27.8201	7.26904	Mitochondria, growth
										IPSGEVWGGNPAK	3	3	2	0
										HAMVASGALVR	3	2	1	0
										GAFVAPNASLSGDVHVGR	4	2	1	0
										VFFSSSAVEYSNLAQAHATENAK	1	2	1	0
At3g62030	0.87	0.18	0.61	0.19	IPT	plastid:21539947;plastid:21531424;plastid:20423899;plastid:20061580;plastid:18633119;plastid:18431481;plastid:16648217;plastid:16207701;plastid:15322131;plastid:15028209;plastid:12938931;plastid:11719511	N/A	Mitochondrion	AT3G62030.3	rotamase CYP 4	25.1	4	4	102	259	28.0611	8.74854	ABA singaling, protein folding, regulated by thioredoxin; PPIases accelerate the folding of proteins. It catalyzes the cis-trans isomerization of proline imidic peptide bonds in oligopeptides|sensitive to salt and osmotic stress
										IVMGLFGEVVPK	26	3	1	0
										HVVFGQVIEGMK	33	3	1	0
										IVMGLFGEVVPK	25	3	1	0
										HVVFGQVIEGMK	15	3	1	0
										VYFDVEIGGEVAGR	2	3	1	0
										IIKDFMIQGGDFTEGNGTGGISIYGAK	1	3	1	1
At3g07230	6.26	2.16	1.57	0.29	CKX&IPT	cytosol:21166475	N/A	Nucleus	AT3G07230.1	wound-responsive protein-related	23.91	1	1	17	46	5.30163	9.5249	Wound-responsive protein-related, interacts with ribosomal proteins and TIM
										MIYDVNSGLFR	17	1	1	0
At3g25920	0.76	0.31	2.74	1.01	IPT	plasma membrane:19334764;plastid:21531424;plastid:20423899;plastid:20061580;plastid:18633119;plastid:18431481;plastid:16207701;plastid:15028209	N/A	Chloroplast	AT3G25920.1	ribosomal protein L15	23.47	4	4	36	277	29.6889	10.77	Ribosomal protein
										GFEGGQTALYR	2	1	1	0
										FRLDNLGPQPGSR	28	1	1	1
										GISAGQGASCGFGMR	1	1	1	0
										YLPVNIKDIETAGFQEGDEVSLETLK	5	1	1	1
At2g20270	3.14	0.29	0.98	0.1	CKX	plastid:21531424;plastid:20423899;plastid:20061580;plastid:18431481;plastid:16207701	N/A	Chloroplast	AT2G20270.1	Thioredoxin superfamily protein	23.46	2	2	25	179	19.1127	8.1626	Glutaredoxin (thioredoxin like)
										SLQVEPLVVELDQLGSEGSQLQNVLEK	6	1	1	0
										ITGQYTVPNVFIGGK	19	2	1	0
At1g47420	3.21	0.8	1.3	0.91	CKX	mitochondrion:21841088;mitochondrion:19688752;mitochondrion:15604729;mitochondrion:15276431;mitochondrion:14671022;mitochondrion:12970493;mitochondrion:11743115;mitochondrion:11743114;nucleus:14617066;plasma membrane:19334764	N/A	Unknown	AT1G47420.1	succinate dehydrogenase 5	23.35	4	4	26	257	28.0882	6.65381	Energy
										VTVLGTSGLSGSYVEQR	13	1	1	0
										VTVLGTSGLSGSYVEQRA	6	1	1	1
										AAEAVEEFGGILTSIK	6	1	1	0
										MEIDDSIGMSGEGVKPLPNDITDALR	1	1	1	0
At3g07480	0.45	0.25	N/A	N/A	CKX	mitochondrion:18385124;mitochondrion:14671022;mitochondrion:11743115;plasma membrane:19334764;plastid:15028209	mitochondrion:19036033	Mitochondrion	AT3G07480.1	2Fe-2S ferredoxin-like superfamily protein	23.27	2	2	6	159	17.5913	7.91357	Regulated by thioredoxin
										LSAIDPDGYKQDIIGLSGQTLLR	5	1	1	1
										ALTHTGLIDPASHR	1	1	1	0
AtMg01190	1.47	0.19	0.83	0.2	CKX	mitochondrion:21841088;mitochondrion:21296373;mitochondrion:18385124;mitochondrion:18189341;mitochondrion:14671022;mitochondrion:12681508;mitochondrion:12492832;mitochondrion:11870776;mitochondrion:11743115;mitochondrion:11743114	N/A	Mitochondrion	ATMG01190.1	ATP synthase subunit 1	22.68	8	8	51	507	54.9367	6.60986	Energy
										VVDAMGVPIDGK	2	2	1	0
										TTIAIDTILNQK	19	2	1	0
										AAELTNLFESR	17	2	1	0
										AVDSLVPIGR	7	2	1	0
										EVAAFAQFGSDLDAATQALLNR	1	2	1	0
										RTGSIVDVPAGK	1	2	1	1
										NFYANFQVDEIGR	3	2	1	0
										GMALNLENENVGIVVFGGDTAIK	1	2	1	0
At4g37910	2.09	0.41	1.82	0.3	CKX&IPT	mitochondrion:21841088;mitochondrion:17137349;mitochondrion:15276431;mitochondrion:14671022;mitochondrion:11743115;plasma membrane:21433285;plasma membrane:19334764;vacuole:17151019	N/A	Mitochondrion	AT4G37910.1	mitochondrial heat shock protein 70-1	22.58	7	11	123	682	73.0296	5.61768	Protein folding, response to cadmium ion, response to salt stress, response to heat
										IINEPTAAALSYGMNNK	17	1	1	0
										SQVFSTAADNQMQVGIK	3	1	1	0
										GVNPDEAVAMGAAIQGGILR	28	2	2	0
										IINEPTAAALSYGMNNK	5	1	1	0
										IPAEIASEIETAVSDLR	5	1	1	0
										FSPSQIGANVLTK	28	1	1	0
										MKETAEAYLGK	9	5	4	1
										AVVTVPAYFNDAQR	3	2	2	0
										VQEIVSEIFGK	15	1	1	0
										QAVTNPTNTIFGSK	4	1	1	0
										GELLVGTPAKR	3	2	2	1
										GVNPDEAVAMGAAIQGGILR	2	2	2	0
										SKFEGLVGK	1	1	1	1
At3g09260	0.54	0.12	1.21	0.19	CKX	nucleus:14617066;peroxisome:17951448;plasma membrane:19334764;plastid:21531424;vacuole:15539469	endoplasmic reticulum:12581307	Chloroplast	AT3G09260.1	Glycosyl hydrolase superfamily protein	21.95	7	9	86	524	59.6827	6.91748	Induced wounding and methyl jasmonate (MeJA) | Has 35% of the beta-glucosidase activity of the wild type (Col-0) | Fewer ER bodies than WT
										DFLSQGVRPSALK	33	1	1	0
										YKEDIQLMK	5	4	3	1
										WMQDSLITWESK	13	1	1	0
										IGIAHSPAWFEAHDLADSQDGASIDR	9	1	1	0
										DFLSQGVRPSALKKDEL	1	1	1	2
										GPALWDIYCR	2	3	2	0
										WMQDSLITWESK	2	1	1	0
										EYADFVFQEYGGK	7	1	1	0
										NAQNYAIGSKPLTAALNVYSR	6	1	1	0
										MSIAWPR	8	1	1	0
At4g01850	0.66	0.08	1	0.3	CKX	nucleus:15496452;nucleus:14505352;plasma membrane:19334764	nucleus:15496452	Cytoplasm	AT4G01850.1	S-adenosylmethionine synthetase 2	21.88	3	8	99	393	43.2278	6.06201	Aminoacid metabolism / ethylen
										FVIGGPHGDAGLTGR	29	4	3	0
										VLVNIEQQSPDIAQGVHGHFTK	24	2	1	0
										TAAYGHFGR	2	4	3	0
										TIFHLNPSGR	20	3	2	0
										FVIGGPHGDAGLTGRK	9	4	3	1
										YLDDKTIFHLNPSGR	4	1	1	1
										TNMVMVFGEITTK	5	3	2	0
										EHVIKPIIPEK	1	1	1	0
										TNMVMVFGEITTK	3	3	2	0
										TNMVMVFGEITTK	2	3	2	0
At3g25520	0.51	0.07	2.94	1.16	CKX&IPT	cytosol:21166475;cytosol:17934214;cytosol:15821981;cytosol:15734919;mitochondrion:21841088;nucleus:14505352;plasma membrane:20843791;plasma membrane:19334764;plasma membrane:17317660;plasma membrane:15574830;plastid:15028209;vacuole:15215502	cytosol:12711688;nucleus:12711688	Cytoplasm	AT3G25520.2	ribosomal protein L5	21.58	3	3	24	190	21.5319	5.85889	Leaf development
										NYIYGGHVSNYMK	20	3	1	0
										LLGEDEPEKLQTHFSAYIK	3	3	1	1
										ALLDVGLIR	1	3	1	0
At2g46540	0.57	0.15	N/A	N/A	CKX	mitochondrion:15276431;mitochondrion:14671022	N/A	Unknown	AT2G46540.1	unknown protein; FUNCTIONS IN: molecular_function unknown; INVOLVED IN: biological_process unknown; LOCATED IN: mitochondrion, membrane; EXPRESSED IN: 25 plant structures; EXPRESSED DURING: 16 growth stages; Has 42 Blast hits to 42 proteins in 11 species: Archae - 0; Bacteria - 0; Metazoa - 0; Fungi - 0; Plants - 42; Viruses - 0; Other Eukaryotes - 0 (source: NCBI BLink).	21.54	1	1	4	65	6.79874	8.92432	N/A - number of interactions in string (most unknown)
										APPLTDVIAGVTGK	4	1	1	0
At3g02180	0.2	0.1	N/A	N/A	CKX	N/A	N/A	Unknown	AT3G02180.1	SPIRAL1-like3	21.31	1	1	4	122	12.1648	9.5542	Regulates cortical microtubule organization. Mutant plants exhibit altered patterns of root, leaf and petal growth as a result of defective anisotropic cell expansion
										VHAAPGGGSSLDYLFGGPSPAGSGNK	4	1	1	0
At1g03475	0.45	0.26	1.96	0.58	CKX&IPT	plastid:21539947;plastid:21531424;plastid:20423899;plastid:20061580;plastid:18633119;plastid:18431481;plastid:16207701;plastid:15028209	plastid:11733507	Chloroplast	AT1G03475.1	Coproporphyrinogen III oxidase	20.98	5	5	18	386	43.7687	6.69775	Key enzyme in heme biosynthesis | Mutants express cytological and molecular markers associated with the defense responses, usually activated by pathogen infection
										IESILVSLPLSAR	12	1	1	0
										AGVNVSVVYGVMPPEAYR	2	1	1	0
										FKEDVWSRPGGGGGISR	1	1	1	1
										GSASDQKPGPVPFFAAGVSSVLHPK	1	1	1	0
										ARFETMIR	2	1	1	1
At4g33680	0.36	0.18	1.95	0.25	CKX&IPT	plasma membrane:19334764;plastid:21531424;plastid:20423899;plastid:20061580;plastid:18633119;plastid:18431481;plastid:16207701	N/A	Chloroplast	AT4G33680.1	Pyridoxal phosphate (PLP)-dependent transferases superfamily protein	20.82	5	5	33	461	50.364	7.34229	Growth, amioacid metabolism. Mutant-Embryonic lethality | mutants have elevated SA levels, a low level of spontaneous cell death, callose deposition, and enlarged cells in leaves| AuxRE sequence, but not IAA regualted
										LQAGYLFPEIAR	23	1	1	0
										KAHELSTIEGYSGYGAEQGAKPLR	4	1	1	1
										YPDAQVISLGIGDTTEPIPEVITSAMAK	4	1	1	0
										THVVTTPGSGFGPGGEGFVR	1	1	1	0
										KLLYSDGFPVAK	1	1	1	1
At5g42020	1.21	0.25	1.58	0.2	IPT	endoplasmic reticulum:16618929;nucleus:15496452;nucleus:14617066;nucleus:14505352;plasma membrane:21433285;plasma membrane:19334764;plasma membrane:17317660;vacuole:17151019	endoplasmic reticulum:18931141;endoplasmic reticulum:11226186	Chloroplast	AT5G42020.2	Heat shock protein 70 (Hsp 70) family protein	20.72	1	11	130	613	67.3588	5.2876	Probably plays a role in facilitating the assembly of multimeric protein complexes inside the ER|interesting string (calreticulin)
										IINEPTAAAIAYGLDK	45	6	5	0
										IINEPTAAAIAYGLDKK	23	6	5	1
										NALETYVYNMK	10	3	2	0
										MKETAEAYLGK	8	5	4	1
										DAGVIAGLNVAR	9	3	2	0
										VFSPEEISAMILTK	11	3	2	0
										IKDAVVTVPAYFNDAQR	13	3	2	1
										SQIDEIVLVGGSTR	2	3	2	0
										DAVVTVPAYFNDAQR	1	3	2	0
										ITPSWVGFTDSER	3	3	2	0
										VFSPEEISAMILTK	1	3	2	0
										VEIESLFDGVDLSEPLTR	4	2	1	0
At1g15140	3.34	0.67	1	0.3	CKX	plastid:21531424;plastid:20423899;plastid:20061580;plastid:18633119;plastid:18431481;plastid:16648217;plastid:16207701;plastid:12938931	N/A	Chloroplast	AT1G15140.1	FAD/NAD(P)-binding oxidoreductase	20.68	3	3	16	295	31.9035	8.00146	Energy
										VPDVEKPSFMAIASPPSLASSR	6	2	1	0
										VPDVEKPSFMAIASPPSLASSR	2	2	1	0
										VVPVLSQPDDGWKGETGYVQAAFAR	3	1	1	1
										SIAGSTAEILCGLK	5	2	1	0
At5g20630	0.45	0.15	1.18	0.3	CKX	extracellular:21109274;extracellular:16356755;extracellular:15694452;extracellular:15593128;nucleus:14617066;plastid:20061580	N/A	Extracellular	AT5G20630.1	germin 3	19.91	2	2	27	211	21.8223	6.75635	MetJA downregulated | May play a role in plant defense. Probably has no oxalate oxidase activity even if the active site is conserved; regulated by thioredoxin
										AAVTPAFAPAYAGINGLGVSLAR	26	1	1	0
										GDSMVFPQGLLHFQLNSGK	1	1	1	0
At2g33210	1.49	0.19	1.6	0.19	CKX&IPT	mitochondrion:21841088;mitochondrion:21296373;mitochondrion:17137349;mitochondrion:15276431;mitochondrion:14671022;mitochondrion:11743115;plasma membrane:21433285;plasma membrane:19334764;plasma membrane:17317660;plastid:20061580;plastid:15028209;vacuole:	N/A	Mitochondrion	AT2G33210.2	heat shock protein 60-2	19.83	6	8	72	580	61.4392	6.32861	Implicated in mitochondrial protein import and macromolecular assembly
										TALVDAASVSSLLTTTEAVVTEIPTK	3	2	1	0
										LAVDTVVTNLQSR	15	2	1	0
										GYISPYFITNPK	9	2	1	0
										IGVQIIQNALK	25	3	2	0
										AAVEEGIVPGGGVALLYASK	15	2	1	0
										NVIIEQSWGAPK	1	2	1	0
										VLELALKK	3	2	1	1
										SVAAGMNAMDLRR	1	3	2	1
At5g45930	down	down	down	down	CKX&IPT	plastid:21531424;plastid:20423899;plastid:20061580;plastid:18431481	N/A	Chloroplast	AT5G45930.1	magnesium chelatase i2	19.62	1	6	22	418	46.0688	5.50342	Involved in the assembly of the Mg chelatase complex | mutant is deficient in chlorophyl
										FGMHAQVGTVR	5	2	2	0
										IGGVMIMGDR	6	2	2	0
										INMVDLPLGATEDRVCGTIDIEK	3	2	2	1
										ESARPVYPFAAIVGQDEMK	6	1	1	0
										EGISISHPAR	1	2	2	0
										AFEPGLLAK	1	2	2	0
At5g42980	1.45	0.23	1.63	0.16	CKX&IPT	cytosol:21166475;extracellular:15593128;mitochondrion:15276431;peroxisome:19329564;plasma membrane:21433285;plasma membrane:20843791;plasma membrane:19334764;plasma membrane:17644812;plasma membrane:17317660;plastid:18431481;plastid:16207701	cytosol:19329564	Cytoplasm	AT5G42980.1	thioredoxin 3	19.49	3	3	20	118	13.1008	5.13525	Thioredoxin regulation
										FIAPVFADLAK	7	1	1	0
										FIAPVFADLAKK	8	1	1	1
										VQAMPTFIFMK	5	1	1	0
At1g56070	0.37	0.2	0.55	0.11	CKX&IPT	cytosol:21166475;extracellular:15157177;nucleus:15496452;plasma membrane:21433285;plasma membrane:19334764;plasma membrane:17644812;plastid:20061580;vacuole:17151019;vacuole:14760709	N/A	Cytoplasm	AT1G56070.1	Ribosomal protein S5/Elongation factor G/III/V family protein	19.1	10	10	63	843	93.8302	6.25244	Sensitive to freezing
										STLTDSLVAAAGIIAQEVAGDVR	15	1	1	0
										AYLPVVESFGFSSQLR	26	1	1	0
										ILAEEFGWDK	2	1	1	0
										GHVFEEMQRPGTPLYNIK	5	1	1	0
										LLEPVYMVEIQAPEGALGGIYSVLNQK	2	1	1	0
										IWAFGPETTGPNMVVDMCK	3	1	1	0
										LWGENFFDPATR	1	1	1	0
										NMSVIAHVDHGK	1	1	1	0
										GHVFEEMQRPGTPLYNIK	2	1	1	0
										DSVVAGFQWASK	3	1	1	0
										VIYASQITAKPR	3	1	1	0
At1g51980	0.56	0.21	0.14	0.2	CKX&IPT	mitochondrion:21841088;mitochondrion:18189341;mitochondrion:17137349;mitochondrion:15276431;mitochondrion:14730085;mitochondrion:14671022;mitochondrion:11870776;mitochondrion:11743115;plasma membrane:21433285;plasma membrane:19334764;plastid:15028209;uncl	N/A	Mitochondrion	AT1G51980.1	Insulinase (Peptidase family M16) protein	18.69	4	5	23	503	54.3677	6.32861	Cleaves presequences (transit peptides) from mitochondrial protein precursors
										VAEPLTSDLPNVPPQLAPK	8	2	1	0
										VISKPLTMGSFGDVLAVPSYDTISSK	9	1	1	0
										KPVDQFLK	2	2	2	0
										EAVTATVLQMLMGGGGSFSAGGPGK	1	1	1	0
										SVDQLTLKDIADFTSK	2	1	1	1
										VISKPLTMGSFGDVLAVPSYDTISSK	1	1	1	0
At3g63140	0.45	0.14	0.97	0.46	CKX	plastid:21539947;plastid:21531424;plastid:20423899;plastid:20061580;plastid:19288221;plastid:18633119;plastid:18433418;plastid:18431481;plastid:16648217;plastid:16461379;plastid:16207701;plastid:15028209;plastid:12938931	N/A	Chloroplast	AT3G63140.1	chloroplast stem-loop binding protein of 41 kDa	18.47	4	4	41	406	43.9025	8.42627	Growth, shoot growth, nucleic acid binding; mutant Pale green seedlings, short shoots, short siliques and reduced seed set
										AVPIPGSGLQLTNISHVR	22	1	1	0
										DLSSMLTSAVANPEAASGNIFNCVSDR	6	1	1	0
										NMHFYAEPR	1	1	1	0
										ELLSAGHAVTILTVGDESSEK	12	1	1	0
At1g20020	0.65	0.02	0.74	0.11	CKX	plastid:21539947;plastid:21531424;plastid:20423899;plastid:20061580;plastid:18633119;plastid:18431481;plastid:16648217;plastid:16207701;plastid:15322131;plastid:15028209;plastid:14729914	N/A	Chloroplast	AT1G20020.2	ferredoxin-NADP(+)-oxidoreductase 2	18.29	3	4	17	350	39.2077	8.47021	Plays a key role in regulating the relative amounts of cyclic and non-cyclic electron flow to meet the demands of the plant for ATP and reducing power | upregulated by light | Low fresh weight and pale green under short days
										KNEEGVIVNR	1	3	1	1
										DPNATVIMLATGTGIAPFR	5	3	1	0
										ITADDAPGETWHMVFSHQGEIPYR	1	2	1	0
										DPNATVIMLATGTGIAPFR	8	3	1	0
										DNTFVYMCGLK	2	5	2	0
At2g37270	0.52	0.05	N/A	N/A	CKX	cytosol:21166475;cytosol:15821981;cytosol:15734919;plasma membrane:19334764;plasma membrane:17317660;plastid:21531424;vacuole:17151019	N/A	Chloroplast	AT2G37270.1	ribosomal protein 5B	17.39	3	3	11	207	22.9762	9.67139	Ribosomal protein
										LTNSLMMHGR	6	2	1	0
										HATFVPHTAGR	2	2	1	0
										TIAECLADELINAAK	3	2	1	0
At5g09660	0.32	0.08	2.69	0.08	CKX&IPT	peroxisome:19329564;peroxisome:18931141;peroxisome:17951448;peroxisome:12154131;plasma membrane:19334764;plastid:21531424;plastid:20061580;plastid:15028209	N/A	Cytoplasm	AT5G09660.2	peroxisomal NAD-malate dehydrogenase 2	17.12	5	5	11	333	34.9534	7.66455	Fatty acid beta-oxidation through providing NAD to the process of converting fatty acyl CoA to acetyl CoA | some reduction in growth rate in the dark, resulting in shorter hypocotyls in pmdh1, 1% sucrose rescued the mutant phenotype;Short hypocotyl withou
										AKDELAGSIQK	1	2	1	1
										LLGVTTLDVAR	6	4	1	0
										QLEDALTGMDLVIIPAGIPR	1	4	1	0
										KLLGVTTLDVAR	2	4	1	1
										ANTFVAEVLGLDPR	1	4	1	0
At4g11150	1.86	0.34	1.46	0.08	CKX&IPT	cytosol:15734919;plasma membrane:20843791;plasma membrane:19334764;plasma membrane:15574830;plastid:20061580;plastid:19288221;vacuole:17151019;vacuole:16618929;vacuole:15539469;vacuole:15215502;vacuole:14760709	N/A	Unknown	AT4G11150.1	vacuolar ATP synthase subunit E1	16.96	4	4	26	230	26.0437	6.40479	Responsible for acidifying a variety of intracellular compartments in eukaryotic cells. Required for Golgi organization and vacuole function in embryogenesis
										VLQAQDDIVNAMKDQAAK	19	1	1	1
										IDYSMQLNASR	1	1	1	0
										VLQAQDDIVNAMKDQAAK	1	1	1	1
										KIDYSMQLNASR	2	1	1	1
										LKEPSVLLR	3	1	1	1
At5g04430	2.64	0.94	1.71	0.21	CKX&IPT	N/A	N/A	Nucleus	AT5G04430.1	binding to TOMV RNA 1L (long form)	16.93	4	4	52	313	33.8	6.01123	Ethylene signaling; nucleic acid binding
										FLVSNAAAGSVIGK	17	2	1	0
										NIMEITQMTGAR	10	2	1	0
										NIMEITQMTGAR	3	2	1	0
										ISPLDNTFYGLSDR	17	2	1	0
										LVTLSGTFEEQMR	5	2	1	0
At3g54050	0.53	0.14	1	0.3	CKX	plastid:21539947;plastid:21531424;plastid:20423899;plastid:20061580;plastid:18633119;plastid:18433418;plastid:18431481;plastid:16923014;plastid:16207701;plastid:15028209	N/A	Chloroplast	AT3G54050.1	high cyclic electron flow 1	16.55	5	5	30	417	45.1335	5.40186	Growth, photosynthesis, carbohydrate metabolism | mutant have constitutively elevated electron flow (CEFI) and plants with antisense suppression of this enzyme have higher levels of net leaf photosynthesis and increased sucrose biosynthesis
										VLDIQPTEIHQR	12	1	1	0
										TLLYGGIYGYPR	14	1	1	0
										LLYECAPMSFIVEQAGGK	2	1	1	0
										VPLYIGSTEEVEKLEK	1	1	1	1
										YIGSLVGDFHR	1	1	1	0
At5g42270	1.14	0.2	2.01	0.49	IPT	plasma membrane:21433285;plasma membrane:19334764;plastid:21531424;plastid:20061580;plastid:18633119;plastid:18431481;plastid:15322131;plastid:15028209;plastid:14729914;plastid:12938931	N/A	Chloroplast	AT5G42270.1	FtsH extracellular protease family	16.48	2	8	63	704	75.1849	5.49072	Photosynthesis, leaf growth; Involved in the thylakoid formation and in the removal of damaged D1 in the photosystem II, preventing cell death under high-intensity light conditions. Not involved in the degradation of the light-harvesting complex of photos
										IGQVAVGGAGGNPFLGQSMSSQK	10	1	1	0
										IGQVAVGGAGGNPFLGQSMSSQK	2	1	1	0
										TPGFTGADLQNLMNEAAILAAR	3	2	2	0
										GGQGGAGGPGGLGGPMDFGR	7	1	1	0
										SYLENQMAVALGGR	22	2	2	0
										GQAGGLTFFAPSEER	1	2	2	0
										SYLENQMAVALGGR	3	2	2	0
										GCLLVGPPGTGK	1	2	2	0
										YSEFLNAVKK	10	2	2	1
										YSEFLNAVK	4	2	2	0
At5g50920	0.57	0.06	0.55	0.28	CKX&IPT	mitochondrion:14671022;plasma membrane:21433285;plastid:21539947;plastid:21531424;plastid:20423899;plastid:20061580;plastid:18633119;plastid:18433418;plastid:18431481;plastid:16207701;plastid:15322131;plastid:15028209;plastid:12938931;plastid:12766230	N/A	Chloroplast	AT5G50920.1	CLPC homologue 1	16.36	10	10	58	929	103.388	6.771	A central component in chloroplast protein biogenesis. Mutant - Small plants with chlorotic leaves, aberrant chloroplast biogenesis and inefficient chloroplast import of both photosynthetic and non-photosynthetic preproteins (uniprot)
										LIGSPPGYVGYTEGGQLTEAVR	26	3	1	0
										AESETGEEGPMVTESDIQHIVSSWTGIPVEK	4	1	1	0
										MPTLEEYGTNLTK	5	3	1	0
										VLENLGADPSNIR	5	1	1	0
										FQPVKVPEPTVDETIQILK	6	1	1	1
										RFQPVKVPEPTVDETIQILK	7	1	1	2
										GSGFVAVEIPFTPR	2	1	1	0
										VITLDMGLLVAGTK	1	1	1	0
										ALAAYYFGSEEAMIR	1	1	1	0
										TAIAEGLAQR	1	1	1	0
At4g35630	0.65	0.18	0.13	0.26	CKX&IPT	plasma membrane:19334764;plastid:21531424;plastid:20423899;plastid:20061580;plastid:18633119;plastid:18431481	plastid:9881164	Chloroplast	AT4G35630.1	phosphoserine aminotransferase	16.28	4	5	31	430	47.3291	8.06006	Glycine, serine and threonine metabolism | Upregulated in gra-D mutants ( huge leaves with two to three times more cells than the wild-type)
										VFNFAAGPATLPENVLLK	12	1	1	0
										ASIYNAMPLAGVEK	9	2	2	0
										ASIYNAMPLAGVEK	1	1	1	0
										DLIGNAQDITPVMLDYK	3	1	1	0
										SLMNVPFTLEK	5	2	2	0
										FGVIYGGAQK	1	1	1	0
At4g25050	2.09	0.19	1.5	0.11	CKX&IPT	plastid:21531424;plastid:20423899;plastid:20061580;plastid:18633119;plastid:18431481;plastid:12938931	N/A	Chloroplast	AT4G25050.1	acyl carrier protein 4	16.06	1	1	26	137	14.5355	4.81787	Acyl carrier protein predominantly expressed in leaves. Gene expression is upregulated by light. ; Carrier of the growing fatty acid chain in fatty acid biosynthesis; Pale green; Dwarf; Slow growth; Small, chlorotic rosette; Altered fatty acid compositio
										VSDIVKEQLALAADVPLTAESK	26	2	1	1
At1g16350	1.14	0.3	5.06	1.4	IPT	cytosol:21166475	N/A	Unknown	AT1G16350.1	Aldolase-type TIM barrel family protein	15.94	4	4	22	502	54.0173	6.48096	Rate-limiting step in the de novo synthesis of guanine nucleotides>>important role in the regulation of cell growth
										VSTLAAQHGVPVIADGGISNSGHIVK	8	1	1	0
										IAQGVVGAVADKGSVLK	8	1	1	1
										SLQVPIASDAVFK	5	1	1	0
										NTYPELDVVGGNVVTMYQAENLIK	1	1	1	0
At3g22890	0.53	0.19	1.04	0.06	CKX	plasma membrane:17317660;plastid:21531424;plastid:20423899;plastid:20061580;plastid:18633119;plastid:18431481;plastid:16207701	N/A	Chloroplast	AT3G22890.1	ATP sulfurylase 1	15.55	4	6	21	463	51.4266	6.81494	Mediates selenate (Se) reduction, and promotes Se and sulfur (S) uptake and assimilation| regulated by MYB
										NPILLLHPLGGFTK	10	2	1	0
										KVLSMAPGLER	4	3	2	1
										ESEFLQTLHFNSLR	1	1	1	0
										NPVHNGHALLMTDTR	1	2	2	0
										NADAVFAFQLR	4	1	1	0
										LNILPFR	1	2	1	0
At5g46290	0.32	0.29	0.34	0.24	CKX&IPT	plasma membrane:19334764;plastid:21539947;plastid:21531424;plastid:20423899;plastid:20061580;plastid:18633119;plastid:18431481;plastid:16207701;plastid:12938931	N/A	Chloroplast	AT5G46290.2	3-ketoacyl-acyl carrier protein synthase I	15.31	3	3	9	418	44.7018	8.48486	Faty acids synthesis (C10-C16/18) | Arabidopsis β-Ketoacyl-[Acyl Carrier Protein] Synthase I Is Crucial for Fatty Acid Synthesis and Plays a Role in Chloroplast Division and Embryo Development; Homozygotes are viable: Semi-dwarf; Small, curled, variegated
										ALESANLGGDKLNTIDK	1	3	1	1
										AINTGWLHPSINQFNPEQAVDFDTVPNEK	7	2	1	0
										LLSGESGISLIDRFDASK	1	2	1	1
At1g50480	0.58	0.06	N/A	N/A	CKX	cytosol:21166475;plasma membrane:21433285;plasma membrane:19334764;plasma membrane:17317660;plastid:19288221	N/A	Cytoplasm	AT1G50480.1	10-formyltetrahydrofolate synthetase	15.14	5	5	7	634	67.7587	6.7124	N/A - terahydrofolate - basic metabolism
										AGDPITADDLGVGGALTVLMK	3	1	1	0
										LDIDPASITWR	1	1	1	0
										DLNINPLHYDLYGK	1	1	1	0
										LVGPGGFVVTEAGFGSDIGTEK	1	1	1	0
										KLEVVSPVPADIDIANSVEPLHISEIAK	1	1	1	1
At3g08940	0.39	0.1	0.48	0.24	CKX&IPT	plasma membrane:19334764;plastid:21531424;plastid:15322131;plastid:15028209;plastid:14729914;plastid:12938931	N/A	Chloroplast	AT3G08940.2	light harvesting complex photosystem II	14.98	2	3	45	287	31.174	6.23975	Photosynthesis
										STPFQPYSEVFGLQR	15	3	2	0
										TVISDRPLWFPGAK	22	2	1	0
										FFDPLGLASDPVKK	7	1	1	1
										FFDPLGLASDPVKK	1	1	1	1
At2g40490	0.65	0.15	0.45	0.22	CKX&IPT	plastid:21539947;plastid:21531424;plastid:20423899;plastid:20061580;plastid:18633119;plastid:18431481;plastid:16207701;plastid:12938931	N/A	Chloroplast	AT2G40490.1	Uroporphyrinogen decarboxylase	14.97	5	5	27	394	43.5528	8.20654	Thioredoxin regulated, secondary metabolism
										DIAVQGNVDPGVLFGSK	7	1	1	0
										GPIIFNPPQSAADVAQVR	4	1	1	0
										GKGPIIFNPPQSAADVAQVR	2	1	1	1
										KVSATSEPLLLR	10	1	1	1
										HILNLGHGIK	4	1	1	0
At1g74030	0.59	0.1	0.12	0.25	CKX&IPT	plastid:21531424;plastid:20061580	cytosol:12032082;nucleus:12032082;plastid:20002588;plastid:19223001	Chloroplast	AT1G74030.1	enolase 1	14.88	4	4	21	477	51.4423	6.12549	Growth; root development, trichomes; carbohydrate metabolism
										VNQIGTVTESIQAALDSK	10	1	1	0
										SAVPSGASTGIYEALELR	5	1	1	0
										IGMDVAASEFFMK	4	1	1	0
										SGETEDNFIADLSVGLASGQIK	2	1	1	0
At3g16640	0.32	0.1	N/A	N/A	CKX	cytosol:21166475;nucleus:14617066;plasma membrane:17644812;plastid:18431481;plastid:14729914;vacuole:17151019	N/A	Cytoplasm	AT3G16640.1	translationally controlled tumor protein	14.88	2	2	21	168	18.8985	4.64014	Involved in calcium binding and microtubule stabilization | mutant - defects in pollen tube development. Tubes are short and rarely find the ovule | dwarf and have smaller cells. These plants also have defects in lateral and primary root growth
										EGSTNPTFLYFAHGLK	17	1	1	0
										VVDIVDTFR	4	1	1	0
At5g16710	0.17	0.35	1	N/A	CKX	plastid:21531424;plastid:20423899;plastid:20061580;plastid:18633119;plastid:18431481;plastid:16207701;plastid:15028209;plastid:12938931	plastid:19174456	Unknown	AT5G16710.1	dehydroascorbate reductase 1	14.34	3	3	11	258	28.4955	7.73779	Regulated by thioredoxin
										ISAADLSLAPK	5	1	1	0
										AETEDVIAGWRPK	1	1	1	0
										MVDLSNKPEWFLK	4	1	1	0
										MVDLSNKPEWFLK	1	1	1	0
At3g49120	1.86	0.13	down	down	CKX&IPT	extracellular:21109274;extracellular:18998720;extracellular:16729891;extracellular:16356755;extracellular:15694452;extracellular:14595688;vacuole:17151019;vacuole:15539469	extracellular:16284776	Extracellular	AT3G49120.1	peroxidase CB	14.16	2	3	34	353	38.8075	7.63525	Involved in cell elongation. Expression activated by light. May play a role in generating H2O2 during defense response. | Late-induced by Al treatment. Expression increased over 48 hours of Al treatment. Induced by oxidative stress. Up-regulated during a
										MGNITPTTGTQGQIR	2	2	1	0
										NVGLDRPSDLVALSGGHTFGK	10	1	1	0
										TPTVFDNKYYVNLK	22	2	2	1
At3g54640	0.48	0.09	1.1	0.38	CKX	plasma membrane:19334764;plastid:21531424;plastid:20423899;plastid:20061580;plastid:18431481;plastid:16207701	N/A	Chloroplast	AT3G54640.1	tryptophan synthase alpha chain	14.1	2	2	7	312	33.1787	7.28369	Interacts with Trp biosynthetic enzymes| Mutant seedling lethal without exogenous tryptophan
										VAFIPYITAGDPDLSTTAEALK	4	1	1	0
										AVGVQGLVVPDVPLEETEMLRK	3	1	1	1
At1g11650	0.3	0.29	1	0.08	CKX	N/A	N/A	Unknown	AT1G11650.2	RNA-binding (RRM/RBD/RNP motifs) family protein	14.07	4	4	18	405	44.0872	5.87158	(hnRNP)-protein binding the poly(A) tail of mRNA and probably involved in some steps of pre-mRNA maturation | interacts with BRL1 kinase
										MLNGVQLGGTTVR	8	1	1	0
										VLQTFNNAPIPSFPDQLFR	4	2	1	0
										NVFSQYGEIVHVK	3	2	1	0
										LNWASLSSGDKR	3	2	1	1
At5g16840	2.12	0.38	1.66	0.28	CKX&IPT	N/A	N/A	Nucleus	AT5G16840.3	binding partner of acd11 1	14.01	2	2	11	257	27.0026	5.63037	Nucleic acid binding, acd 11 - accelerated cell death phenotype - ACD11 function could be related to the regulation of membrane compartments
										HGFTSTATAGVASLDQK	3	3	1	0
										SVYAAAEQTVSSAGSAVMK	8	3	1	0
AtCg00780	1	0	2.48	0.33	IPT	plasma membrane:19334764;plastid:21531424;plastid:20423899;plastid:20061580;plastid:18431481	N/A	Chloroplast	ATCG00780.1	ribosomal protein L14	13.93	1	1	21	122	13.5733	9.29053	Ribosomal protein
										MIQPQTYLNVADNSGAR	18	1	1	0
										MIQPQTYLNVADNSGAR	3	1	1	0
At4g17520	1	0.3	1.98	0.42	IPT	cytosol:21166475;mitochondrion:21841088;peroxisome:17951448	N/A	Nucleus	AT4G17520.1	Hyaluronan / mRNA binding family	13.89	3	4	36	360	38.8822	8.74854	Nucleic acid binding, growth and development; Knock-out mutations of Arabidopsis SmD3-b induce pleotropic phenotypes through altered transcript splicing
										DGGAAAQAPTPAIGDSAQFPTLGK	5	1	1	0
										AFEAMQQLSSKK	8	1	1	1
										SLSINEFLKPADGK	15	2	2	0
										AFEAMQQLSSKK	1	1	1	1
										AFEAMQQLSSK	7	1	1	0
At1g11910	1	0.3	3.19	0.99	IPT	cytosol:21166475;plasma membrane:19334764;vacuole:15539469;vacuole:15215502	N/A	Extracellular	AT1G11910.1	aspartic proteinase A1	13.83	3	4	35	506	54.5785	5.5415	Interacts with KNOTTED homeobox genes
										TVVDQYGQTILDLLLSETQPK	7	1	1	0
										VFDLAPEEYVLK	12	2	2	0
										YHTVFDFGNEQVGFAEAA	10	1	1	0
										NYLDAQYYGEIAIGTPPQK	6	1	1	0
At3g51800	2.5	0.24	2.06	0.43	CKX&IPT	nucleus:15496452;plasma membrane:19334764;plasma membrane:17317660;plastid:20061580	nucleus:15689342	Nucleus	AT3G51800.3	metallopeptidase M24 family protein	13.51	5	5	56	385	42.2688	6.17627	Interesting STRING-interactions - likely plays role in signaling
										KADVIAAANTAADVALR	23	3	1	1
										ADVIAAANTAADVALR	4	3	1	0
										IVEGVLSHQLK	25	3	1	0
										FTVLLMPNGSDR	2	3	1	0
										ALQVVLAECKPK	2	3	1	0
At3g48990	3.08	0.98	1.27	0.39	CKX	plasma membrane:19334764;plastid:20061580;plastid:18431481	N/A	Mitochondrion	AT3G48990.1	AMP-dependent synthetase and ligase family protein	13.42	7	7	50	514	55.5098	6.53662	Membrane biogenesis; growth
										GVPLTQLNLASSVK	17	1	1	0
										IVAQHFLEKP	11	1	1	0
										MDSDTLSGLLENVAK	2	1	1	0
										NLAAFKVPK	5	1	1	1
										RVFITDNLPK	12	1	1	1
										FSATTFWPDMK	2	1	1	0
										VFITDNLPK	1	1	1	0
At5g37640	2.57	0.53	1	0.3	CKX	nucleus:15496452;vacuole:17151019	N/A	Golgi body	AT5G37640.1	ubiquitin 9	13.35	1	2	7	322	36.2342	6.20166	Ubiquitin-pathway | signaling
										ESTLHLVLR	6	17	2	0
										TITIDVVSSDTINNVK	1	1	1	0
At3g27850	2.82	0.91	0.92	0.17	CKX	plastid:21531424;plastid:20423899;plastid:18633119;plastid:16648217;plastid:15322131;plastid:15028209;plastid:14729914;plastid:11826309	N/A	Chloroplast	AT3G27850.1	ribosomal protein L12-C	12.3	2	2	28	187	19.6705	5.64307	Ribosomal protein
										IGSEISSLTLEEAR	20	2	1	0
										ILVDYLQDK	8	2	1	0
AtCg00130	1.23	0.43	1.72	0.23	IPT	plasma membrane:19334764;plastid:21531424;plastid:20061580;plastid:18633119;plastid:18431481;plastid:15322131;plastid:15028209;plastid:14729914	N/A	Chloroplast	ATCG00130.1	ATPase, F0 complex, subunit B/B', bacterial/chloroplast	11.96	2	2	21	184	21.0439	8.1333	N/A
										TINANIGMFGTMK	4	1	1	0
										TINANIGMFGTMK	13	1	1	0
										LNLINSTYK	4	1	1	0
At1g78830	0.09	0.17	1.03	0.06	CKX	extracellular:21109274;extracellular:16729891;extracellular:16356755;extracellular:16287169;extracellular:15593128;extracellular:14595688;plasma membrane:20843791;plasma membrane:17317660	N/A	Extracellular	AT1G78830.1	Curculin-like (mannose-binding) lectin family protein	11.87	3	3	17	455	50.3111	8.47021	Mannose-binding lectin
										FVWQSFDHPTDTLLTGQSLK	7	1	1	0
										TGTPLVYGGWPDHDFR	3	1	1	0
										GVTGFQILPNGNIVLHDK	7	1	1	0
At1g16880	1.64	0.05	1.09	0.31	CKX	plastid:21539947;plastid:21531424;plastid:20423899;plastid:20061580;plastid:18633119;plastid:18431481;plastid:16923014;plastid:16207701;plastid:15322131;plastid:15028209;plastid:12938931	N/A	Chloroplast	AT1G16880.1	uridylyltransferase-related	11.72	2	2	35	290	31.2753	5.13525	temperature sensitive, ACT domain-containing protein - regulatory domain that serves as an amino acid-binding site in feedback-regulated amino acid metabolic enzymes
										LGALLDTMNALK	24	2	1	0
										LGALLDTMNALK	7	2	1	0
										IISDISVAVESGEFDTEGLLAK	4	1	1	0
At3g27925	0.62	0.22	down	down	CKX&IPT	nucleus:14617066;plastid:21531424;plastid:20423899;plastid:20061580;plastid:20049866;plastid:18433418;plastid:18431481;plastid:16648217;plastid:15028209;plastid:14729914;plastid:11826309;plastid:11719511	N/A	Unknown	AT3G27925.1	DegP protease 1	11.16	3	3	5	439	46.6454	6.45557	Involved in the degradation of D1 protein of PS II, hence participating in the repair of PS II damages caused by photoinhibition; Thioredoxin regulated
										LRPIPVGVSADLLVGQK	2	1	1	0
										LFQENTPSVVYITNLAVR	1	1	1	0
										LVLGDIITSVNGTK	2	1	1	0
At3g46740	2.14	0.38	2.22	0.59	CKX&IPT	plasma membrane:21433285;plasma membrane:19334764;plastid:21531424;plastid:20061580;plastid:18431481;plastid:15295017;plastid:15028209;plastid:12938931;plastid:12766230;unclear:16618929;vacuole:17151019	N/A	Chloroplast	AT3G46740.1	translocon at the outer envelope membrane of chloroplasts 75-III	10.88	5	5	31	818	89.1333	8.79248	Chloroplast development - Plays a role in preprotein conductance. Imported into chloroplast. Expressed in young dividing photosynthetic tissues. Knockout mutants are embryo lethal with arrested development at the two-cell stage.
										LLPSGGISADGPPTTLSGTGVDR	15	1	1	0
										GGAPTLASFQPGGSVTFEHR	8	1	1	0
										TVFQVDQGLGIGSK	5	1	1	0
										MAFLQANITR	1	1	1	0
										KLSPVFTGGPGVEEVPPIWVDR	1	1	1	1
										MAFLQANITR	1	1	1	0
At3g15360	4.01	1.37	1.23	0.49	CKX	extracellular:15593128;plastid:21539947;plastid:21531424;plastid:20423899;plastid:20061580;plastid:18431481;plastid:16648217;plastid:15028209;plastid:14729914;plastid:12938931;plastid:11826309	N/A	Chloroplast	AT3G15360.1	thioredoxin M-type 4	10.88	2	2	31	193	21.1591	9.56885	Thioredoxin regulation
										MIHPIVDQLAK	14	1	1	0
										MIHPIVDQLAK	14	1	1	0
										KDSIIGAVPR	3	1	1	1
At1g79530	5.43	0.3	1	0.3	CKX	N/A	N/A	Chloroplast	AT1G79530.1	glyceraldehyde-3-phosphate dehydrogenase of plastid 1	10.19	3	3	13	422	44.8029	8.63135	ABA signaling | apcp double mutants display a drastic phenotype of arrested root development, dwarfism and sterility. GAPCps are important for the synthesis of serine in roots
										SSIFDANAGIGLSK	11	2	1	0
										VPTSNVSVVDLTCR	1	1	1	0
										VLDLIEHMALVAASH	1	1	1	0
At1g66270	0.12	0.23	1	N/A	CKX	extracellular:16729891;plasma membrane:19334764;vacuole:15539469	N/A	Chloroplast	AT1G66270.2	Glycosyl hydrolase superfamily protein	10.15	2	4	12	522	59.4558	7.02002	Decreased in ethylene treated seedlings | lectin interactions
										NVDHSAIGSMPLTAALPVYAK	6	2	1	0
										GPALWDIYCR	2	3	2	0
										DFLAQGVRPSALK	3	2	1	0
										YKEDIQLMK	1	4	3	1
At4g17720	3.48	0.93	2.33	0.59	CKX&IPT	cytosol:21166475;plasma membrane:19334764	N/A	Nucleus	AT4G17720.1	RNA-binding (RRM/RBD/RNP motifs) family protein	9.9	2	2	13	313	33.5272	6.1001	Ethylene signaling; nucleic acid binding
										SAIAAAEQTVSNAGSAIMK	7	2	1	0
										KAEDVVSSMLAK	6	1	1	1
At5g01600	0.69	0.22	0.06	0.12	IPT	plasma membrane:19334764;plastid:21531424;plastid:20423899;plastid:20061580;plastid:18633119;plastid:18431481;plastid:14729914	N/A	Chloroplast	AT5G01600.1	ferretin 1	9.8	3	3	24	255	28.1602	6.11279	Expression of the gene is downregulated in the presence of paraquat, an inducer of photoxidative stress.| Mutant - decreased leaf growth and CO2 fixation; impaired flower development and iron transport in the floral stalk | Early senescence
										ISDYITQLR	7	1	1	0
										ADLAIPITSHASLAR	2	1	1	0
										KADLAIPITSHASLAR	15	1	1	1
At5g23120	0.56	0.12	0.47	0.17	CKX&IPT	plastid:21539947;plastid:21531424;plastid:20423899;plastid:20061580;plastid:18633119;plastid:18433418;plastid:18431481;plastid:16923014;plastid:16648217;plastid:16207701;plastid:15322131;plastid:15028209;plastid:14729914;plastid:11826309;plastid:11719511	N/A	Chloroplast	AT5G23120.1	photosystem II stability/assembly factor, chloroplast (HCF136)	9.68	4	4	29	403	44.0764	7.34229	The HCF136 protein is essential for assembly of the photosystem II reaction center in Arabidopsis thaliana;Seedling lethal; Pale green cotyledons
										AADNIAANLYAVK	14	1	1	0
										GFVLGNDGVLLR	11	1	1	0
										AAIQETVSATLNR	1	1	1	0
										KGFVLGNDGVLLR	3	1	1	1
At5g02870	0.93	0.05	2.8	0.14	IPT	cytosol:21166475;cytosol:17934214;cytosol:15821981;cytosol:15734919;nucleus:15496452;plasma membrane:19334764;plasma membrane:17317660;plasma membrane:15574830;plastid:15028209;vacuole:17151019;vacuole:15215502	nucleus:15496452	Cytoplasm	AT5G02870.2	Ribosomal protein L4/L1 family	9.61	3	3	18	406	44.5648	10.3452	RPL4D - mutants produce normal numbers of palisade mesophyll cells that are larger than those of the wild-type|Narrow, pointed first true leaves; Dwarf; Short roots; Late flowering
										IINSDEVQSVVNPIKDGSK	12	2	1	1
										IINSDEVQSVVNPIK	4	2	1	0
										AWYQTMISDSDYTEFDNFTK	2	2	1	0
At5g53400	1.9	0.11	1.31	0.04	CKX	cytosol:21166475	cytosol:19648297	Cytoplasm	AT5G53400.1	HSP20-like chaperones superfamily protein	8.88	2	2	11	304	34.4848	5.33838	bob1-3 phenotypes include decreased rates of shoot and root growth as well as patterning defects in leaves, ﬂowers, and inﬂorescence meristems
										ATLSSANPLGFLEK	9	1	1	0
										VFDFLGEQSDFLK	2	1	1	0
At1g12000	1.76	0.29	1	0.3	CKX	cytosol:21166475;plasma membrane:19334764	N/A	Cytoplasm	AT1G12000.1	Phosphofructokinase family protein	8.83	3	3	33	566	61.4204	6.1001	Carbohydrate metabolism; growth; RNAi lines showed significantly retarded growth in parallel with the reduced PFP activity
										LFPGLYGQPSVAVVPDQDAPSSAPK	14	1	1	0
										INNTLPLPSVLK	18	1	1	0
										YVELNAEYIQPYR	1	1	1	0
At4g25130	2.02	0.4	2.22	0.41	CKX&IPT	mitochondrion:21841088;plastid:21531424;plastid:20423899;plastid:20061580;plastid:18633119;plastid:18431481	N/A	Cell membrane	AT4G25130.1	peptide met sulfoxide reductase 4	8.53	3	3	27	258	28.6263	8.74854	The ectopic expression of methionine sulfoxide reductase 4 results in enhanced growth performance in arabidopsis
										RIVTEILPATK	25	1	1	1
										AENYHQQYLAK	1	1	1	0
										IVTEILPATK	1	1	1	0
At3g03100	1.88	0.32	0.98	0.08	CKX	mitochondrion:21841088;mitochondrion:18189341;mitochondrion:17406791;mitochondrion:14671022;mitochondrion:11743114;plasma membrane:19334764	N/A	Mitochondrion	AT3G03100.1	NADH:ubiquinone oxidoreductase, 17.2kDa subunit	8.18	1	1	15	159	18.3052	9.23193	interacts with AT5G66510 | Accessory subunit of the mitochondrial membrane respiratory chain NADH dehydrogenase (Complex I), that is believed not to be involved in catalysis
										IHNIGATLVGVDK	15	2	1	0
At5g19370	down	down	down	down	CKX&IPT	plastid:20061580;plastid:18431481	N/A	Chloroplast	AT5G19370.1	rhodanese-like domain-containing protein / PPIC-type PPIASE domain-containing protein	8.03	2	2	7	299	32.9591	8.41162	Protein folding
										SMQVANWLQSQGFK	4	1	1	0
										EILVQHLLVK	3	1	1	0
At1g49600	1.58	0.15	4.31	0.9	CKX&IPT	cytosol:21166475	N/A	Unknown	AT1G49600.1	RNA-binding protein 47A	7.64	1	2	12	445	48.4528	5.99854	Nucleic acid binding
										SAAEEALQSFSGVTMPNAEQPFR	9	1	1	0
										LNWASFSTGEK	3	4	3	0
At5g40950	2.21	0.41	2.8	0.56	CKX&IPT	plasma membrane:19334764;plastid:21531424;plastid:20423899;plastid:20061580;plastid:18431481;plastid:16207701;plastid:15028209;plastid:14729914;plastid:11826309	N/A	Chloroplast	AT5G40950.1	ribosomal protein large subunit 27	7.58	1	1	25	198	21.7235	9.94971	Ribosomal protein
										IYGDQVAKPGAIIVR	25	1	1	0
At4g32260	0.62	0.13	1.09	0.13	CKX	plasma membrane:19334764;plastid:21531424;plastid:20061580;plastid:18633119;plastid:18431481;plastid:15322131;plastid:15028209;plastid:14729914;plastid:12938931	N/A	Chloroplast	AT4G32260.1	ATPase, F0 complex, subunit B/B', bacterial/chloroplast	7.31	2	2	37	219	23.9027	5.85889	Mutant PIGMENT DEFECTIVE 334|Seedling lethal (inferred from pigment defect); Albino embryos
										ALDSQIAALSEDIVK	15	1	1	0
										ALDSQIAALSEDIVKK	22	1	1	1
At4g35000	down	down	down	down	CKX&IPT	mitochondrion:15276431;peroxisome:19329564;peroxisome:18931141;peroxisome:17951448;peroxisome:14581625;peroxisome:12154131;plasma membrane:19334764;plastid:20061580;plastid:12938931;plastid:12766230;unclear:16618929;vacuole:17151019;vacuole:14760709	peroxisome:16873450	Unknown	AT4G35000.1	ascorbate peroxidase 3	6.62	1	1	3	287	31.5522	6.94678	The Arabidopsis ascorbate peroxidase 3 is a peroxisomal membrane-bound antioxidant enzyme and is dispensable for Arabidopsis growth and development.
										MGLSDKDIVALSGGHTLGR	3	1	1	1
At4g39330	0.44	0.29	0.25	0.08	CKX&IPT	plasma membrane:19334764	N/A	Cytoplasm	AT4G39330.1	cinnamyl alcohol dehydrogenase 9	6.39	2	2	6	360	38.9086	6.68311	Involved in lignin biosynthesis. May catalyze the final step specific for the production of lignin monomers
										SGVLSPFHFSR	5	2	1	0
										FVIDVANSLSPP	1	1	1	0
At5g07020	1.56	0.13	1.21	0.28	CKX	plastid:21531424;plastid:20061580;plastid:18431481;plastid:16648217;plastid:15322131;plastid:15028209;plastid:14729914	N/A	Chloroplast	AT5G07020.1	proline-rich family protein	6.38	1	1	38	235	24.3802	4.75439	interacts with PS
										AVDYSGPSLSYYINK	38	1	1	0
At3g07110	0.45	0.22	3.48	0.41	CKX&IPT	cytosol:17934214;cytosol:15821981;nucleus:15496452;plasma membrane:19334764;plastid:15028209	nucleus:15496452;unclear:15496452	Cytoplasm	AT3G07110.1	Ribosomal protein L13 family protein	6.31	1	1	14	206	23.4508	10.4038	Ribosomal protein
										LGSQLDVLAPVKY	14	3	1	1
At3g27890	down	down	N/A	N/A	CKX	cytosol:21166475;mitochondrion:21841088;plasma membrane:15060130;plastid:20423899;plastid:20061580;plastid:18633119;plastid:18431481	N/A	Chloroplast	AT3G27890.1	NADPH:quinone oxidoreductase	6.12	1	1	3	196	21.5425	7.50342	Involved in detoxification pathways
										MEAVTAIKPLIR	3	1	1	0
At1g18540	0.54	0.18	N/A	N/A	CKX	cytosol:21166475;cytosol:17934214;cytosol:15821981;endoplasmic reticulum:16618929;plasma membrane:19334764;plasma membrane:17317660;plastid:15028209	N/A	Cytoplasm	AT1G18540.1	Ribosomal protein L6 family protein	6.01	1	1	6	233	26.1365	10.0962	Ribosomal protein
										FSLSQGMKPHELVF	1	1	1	0
										FSLSQGMKPHELVF	5	1	1	0
At1g73060	down	down	down	down	CKX&IPT	plastid:21531424;plastid:20423899;plastid:20061580;plastid:18633119;plastid:18431481;plastid:15028209	N/A	Chloroplast	AT1G73060.1	Low PSII Accumulation 3	5.87	1	1	2	358	40.0043	5.22412	interacts with L17 ribosomal proteins | Cooperation of LPA3 and LPA2 Is Essential for Photosystem II Assembly in Arabidopsis;Slow growth; Pale green
										SYEVLATDAANSLAFALQDSK	2	1	1	0
At1g78370	1.12	0.23	1.64	0.33	IPT	peroxisome:19329564;plasma membrane:19334764;plastid:20061580	N/A	Cytoplasm	AT1G78370.1	glutathione S-transferase TAU 20	5.53	1	1	15	217	24.9906	5.78271	Involved in the regulation of far-red light influence on development | Hyposensitive hypocotyl phenotype under continuous far red (cFR) light and a delayed flowering phenotype under long-day conditions
										SPLLLQSNPIHK	15	1	1	0
At5g58070	1	0.3	1.49	0	IPT	endoplasmic reticulum:16618929;mitochondrion:21841088;mitochondrion:15276431;plasma membrane:19334764;plasma membrane:17317660;plasma membrane:15574830;plastid:20061580;vacuole:17151019	vacuole:17151019	Extracellular	AT5G58070.1	temperature-induced lipocalin	5.38	1	1	16	186	21.4208	6.354	TIL (TEMPERATURE-INDUCED LIPOCALIN); binding / transporter; Encodes a temperature-induced lipocalin TIL1. Involved in thermotolerance. Peripherally associated with plasma membrane; MUTANT Sensitive to high temperature
										WYEIASFPSR	16	1	1	0
At3g25230	2.35	0.83	1	0.28	CKX	cytosol:21166475;plasma membrane:21433285	N/A	Nucleus	AT3G25230.1	rotamase FKBP 1	4.36	2	2	21	551	61.4144	5.31299	Interacts with HSPs | Mutant plants exhibited collapse when 24-48 h passed between acclimation at 37 degrees C and exposure to 45 degrees C | sensitive to high temperature
										FTLGQGQVIK	5	2	1	0
										VLLTVKPQYGFGEK	16	2	1	0
At5g53460	2.42	0.54	1.13	0.34	CKX	plasma membrane:19334764;plastid:21531424;plastid:20061580;plastid:18633119;plastid:18431481;plastid:15028209	N/A	Chloroplast	AT5G53460.1	NADH-dependent glutamate synthase 1	4.26	6	6	46	2208	241.745	6.3667	Involved in glutamate biosynthesis. Required for non-photorespiratory ammonium assimilation. Probably involved in primary ammonium assimilation in roots | mutant - Defect in growth and glutamate biosynthesis under non-photorespiratory conditions
										VAIIGSGPAGLAAADQLNK	20	1	1	0
										LLETNNFPEFTGR	16	1	1	0
										APGNPWPQWPR	1	1	1	0
										IGGLMMYGVPNMK	6	1	1	0
										SLPVYIETPICNVNR	1	1	1	0
										LNDWNEVMEESKPGPLLTTQSAR	2	1	1	0
At1g78630	1.45	0.16	2.74	0.49	CKX&IPT	plasma membrane:19334764;plastid:21531424;plastid:20423899;plastid:20061580;plastid:18633119;plastid:18431481;plastid:16207701;plastid:14729914;plastid:11826309	N/A	Chloroplast	AT1G78630.1	Ribosomal protein L13 family protein	4.15	1	1	26	241	26.772	9.92041	Ribosomal protein
										LASTIANHIR	26	1	1	0
At5g58140	6.86	2.36	1.77	0.23	CKX&IPT	plasma membrane:19000159;plasma membrane:17644812;plastid:20061580;vacuole:18686298	cytosol:16507089;golgi:16507089;plasma membrane:21972260;plasma membrane:18643969;plasma membrane:16507089	Cell membrane	AT5G58140.4	phototropin 2	4.06	2	2	7	689	77.3121	7.53271	Membrane-bound protein serine/threonine kinase that functions as blue light photoreceptor in redundancy with PHO1. Involved in stomatal opening, chloroplast movement and phototropism. Mediates blue light-induced growth enhancements. PHOT1 and PHOT2 mediat
										EITVQLINYTKSGKK	1	3	1	2
										ALDSITEVVQTIR	6	3	1	0
At3g26040	0.11	0.08	0.75	0.05	CKX	N/A	N/A	Cytoplasm	AT3G26040.1	HXXXD-type acyl-transferase family protein	3.62	1	1	3	442	48.6742	8.77783	Acyl transferase
										AEEGINQTKLQTLVSK	3	1	1	1
At2g29080	N/A	N/A	2.07	0.11	IPT	mitochondrion:14671022;plasma membrane:21433285;plastid:15322131;unclear:16618929	N/A	Mitochondrion	AT2G29080.1	FTSH protease 3	2.6	1	1	10	809	89.2971	7.26904	Important in early development | Involved in the assembly and/or stability of the complexes I and V of the mitochondrial oxidative phosphorylation system
										RTGGQYKYYFNIGSVDSFEEK	10	1	1	2

## Sheet: (3)LC-MS-All
Accession	Description	ΣCoverage	Σ# Unique Peptides	Σ# Peptides	Σ# PSMs	# AAs	MW [kDa]	calc. pI	SUBA (MS)	SUBA (GFP)	Kaundal et al. Prediction
AT1G01090.1	pyruvate dehydrogenase E1 alpha	2.8	1	1	13	428	47.1439	7.48877	plastid:21531424;plastid:20423899;plastid:20061580;plastid:18431481;plastid:12938931	N/A	Mitochondrion
AT1G01100.1	60S acidic ribosomal protein family	50	3	3	67	112	11.1545	4.36084	cytosol:21166475;cytosol:15734919;plasma membrane:19334764;plasma membrane:17317660;vacuole:18686298	N/A	Cytoplasm
AT1G01430.1	TRICHOME BIREFRINGENCE-LIKE 25	2.63	1	1	2	456	52.4679	6.17627	N/A	N/A	Unknown
AT1G01900.1	subtilase family protein	2.97	1	1	7	774	83.195	8.17725	extracellular:16356755;extracellular:15694452;extracellular:15593128	N/A	Extracellular
AT1G02560.1	nuclear encoded CLP protease 5	10.4	2	2	16	298	32.3353	8.23584	plastid:21531424;plastid:20423899;plastid:20061580;plastid:18633119;plastid:18431481;plastid:16648217;plastid:16207701;plastid:12938931;plastid:12766230;plastid:11278690	N/A	Chloroplast
AT1G02640.1	beta-xylosidase 2	1.69	1	1	2	768	82.9323	8.33838	N/A	N/A	Extracellular
AT1G02780.1	Ribosomal protein L19e family protein	13.55	2	2	25	214	24.5907	11.356	cytosol:21166475;cytosol:15734919;nucleus:15496452;plasma membrane:20843791;plasma membrane:19334764;plasma membrane:17317660;plasma membrane:15574830	N/A	Cytoplasm
AT1G03060.1	Beige/BEACH domain ;WD domain, G-beta repeat protein	0.94	2	2	2	3601	400.64	6.12549	N/A	N/A	Nucleus
AT1G03130.1	photosystem I subunit D-2	31.86	5	5	159	204	22.2927	9.77393	plasma membrane:19334764;plastid:21531424;plastid:20061580;plastid:18633119;plastid:15322131;plastid:15028209;plastid:14729914;plastid:12938931;plastid:11826309	N/A	Chloroplast
AT1G03220.1	Eukaryotic aspartyl protease family protein	9.01	2	2	6	433	45.6884	8.66064	extracellular:21109274;extracellular:18998720;extracellular:16729891;extracellular:16356755;extracellular:15593128;extracellular:14595688;plasma membrane:19334764;plasma membrane:16618929	N/A	Extracellular
AT1G03475.1	Coproporphyrinogen III oxidase	20.98	5	5	18	386	43.7687	6.69775	plastid:21539947;plastid:21531424;plastid:20423899;plastid:20061580;plastid:18633119;plastid:18431481;plastid:16207701;plastid:15028209	plastid:11733507	Chloroplast
AT1G03600.1	photosystem II family protein	14.37	1	1	13	174	18.8231	9.87646	plastid:21531424;plastid:20423899;plastid:20061580;plastid:18431481;plastid:15322131;plastid:15028209;plastid:14729914;plastid:11826309	N/A	Chloroplast
AT1G03630.2	protochlorophyllide oxidoreductase C	8.02	2	2	3	399	43.5985	9.20264	plasma membrane:19334764;plastid:21531424;plastid:20061580;plastid:19676087;plastid:18431481;plastid:15322131;plastid:15028209;plastid:12938931	N/A	Chloroplast
AT1G03680.1	thioredoxin M-type 1	28.49	5	5	43	179	19.652	8.95361	plastid:21539947;plastid:21531424;plastid:20423899;plastid:20061580;plastid:18633119;plastid:18431481;plastid:16923014;plastid:16648217;plastid:16207701;plastid:15028209;plastid:14729914;plastid:11826309	N/A	Chloroplast
AT1G03870.1	FASCICLIN-like arabinoogalactan 9	9.72	2	2	23	247	26.0987	8.88037	plasma membrane:20843791;plasma membrane:19334764;plasma membrane:17644812;plasma membrane:16635983;plasma membrane:16602701;plasma membrane:15574830	N/A	Cell membrane
AT1G03880.1	cruciferin 2	42.64	12	13	91	455	50.5266	6.99072	plasma membrane:19334764	N/A	Unknown
AT1G03890.1	RmlC-like cupins superfamily protein	27.72	7	7	50	451	49.6438	5.70654	N/A	N/A	Extracellular
AT1G04270.2	cytosolic ribosomal protein S15	23.84	2	2	6	151	17.0473	10.3452	cytosol:21166475;cytosol:15821981;cytosol:15734919;mitochondrion:21841088;plasma membrane:19334764;plasma membrane:17317660;plastid:20061580;vacuole:17151019	N/A	Cytoplasm
AT1G04410.1	Lactate/malate dehydrogenase family protein	48.49	7	10	139	332	35.5483	6.55127	nucleus:14617066;plasma membrane:21433285;plasma membrane:20843791;plasma membrane:19334764;plasma membrane:17644812;plasma membrane:17317660;plasma membrane:15574830;plastid:20061580;plastid:16207701;vacuole:17151019	N/A	Cytoplasm
AT1G04660.1	glycine-rich protein	11.79	1	1	2	212	18.3005	8.67529	N/A	N/A	Unknown
AT1G04850.1	ubiquitin-associated (UBA)/TS-N domain-containing protein	3.39	1	1	8	413	46.574	6.17627	cytosol:21166475	N/A	Cytoplasm
AT1G05010.1	ethylene-forming enzyme	19.5	3	3	8	323	36.6535	5.36377	N/A	N/A	Cytoplasm
AT1G05190.1	Ribosomal protein L6 family	39.91	9	9	47	223	24.6903	9.89111	plastid:21531424;plastid:20423899;plastid:20061580;plastid:18633119;plastid:18431481;plastid:16207701;plastid:15028209;plastid:12938931	N/A	Chloroplast
AT1G05260.1	Peroxidase superfamily protein	18.4	3	3	23	326	34.8836	8.39697	extracellular:21109274	N/A	Extracellular
AT1G05510.1	Protein of unknown function (DUF1264)	10.79	2	2	3	241	27.2757	6.7124	N/A	N/A	Unknown
AT1G06430.1	FTSH protease 8	18.25	4	9	49	685	73.1529	5.94775	plasma membrane:19334764;plastid:21531424;plastid:20061580;plastid:18633119;plastid:18431481;plastid:15322131;plastid:15028209;plastid:14729914;plastid:12938931	N/A	Mitochondrion
AT1G06460.1	alpha-crystallin domain 32.1	3.86	1	1	7	285	31.2029	9.31982	peroxisome:19329564;peroxisome:17951448	peroxisome:16531488	Unknown
AT1G06680.1	photosystem II subunit P-1	49.43	17	17	323	263	28.0779	7.38623	plastid:21539947;plastid:21531424;plastid:20423899;plastid:20061580;plastid:20049866;plastid:18633119;plastid:18433418;plastid:18431481;plastid:16923014;plastid:16648217;plastid:16207701;plastid:15322131;plastid:15028209;plastid:14729914;plastid:12938931;	N/A	Chloroplast
AT1G06690.1	NAD(P)-linked oxidoreductase superfamily protein	12.47	3	3	9	377	41.4715	8.82178	plastid:22274653;plastid:21531424;plastid:20061580;plastid:18431481;plastid:16414959;plastid:12938931	N/A	Cytoplasm
AT1G07320.3	ribosomal protein L4	8.63	2	2	9	278	30.1238	9.26123	nucleus:14617066;plasma membrane:19334764;plastid:21531424;plastid:20423899;plastid:19288221;plastid:18633119;plastid:18431481;plastid:16207701;plastid:15322131;plastid:15028209;plastid:14729914;plastid:11826309	N/A	Chloroplast
AT1G07370.1	proliferating cellular nuclear antigen 1	11.41	2	2	14	263	29.1034	4.75439	plasma membrane:19334764	nucleus:16771839;nucleus:15610358	Nucleus
AT1G07750.1	RmlC-like cupins superfamily protein	3.37	1	1	2	356	38.2867	6.17627	cytosol:21166475	N/A	Unknown
AT1G07770.1	ribosomal protein S15A	6.92	1	1	5	130	14.7949	9.89111	cytosol:21166475;cytosol:15821981;cytosol:15734919;plasma membrane:19334764;plasma membrane:17317660;plasma membrane:15574830;vacuole:17151019	N/A	Chloroplast
AT1G07890.6	ascorbate peroxidase 1	45.78	7	8	107	249	27.5028	6.29053	cytosol:21166475;plasma membrane:17644812;plastid:16207701	N/A	Cytoplasm
AT1G07920.1	GTP binding Elongation factor Tu family protein	38.98	11	11	405	449	49.4708	9.11475	cytosol:21166475;mitochondrion:21841088;mitochondrion:14671022;nucleus:15496452;nucleus:14505352;plasma membrane:21433285;plasma membrane:20843791;plasma membrane:17644812;plasma membrane:17317660;plastid:21531424;plastid:20061580;plastid:15028209;vacuole	cytosol:19036033;unclear:18931141	Cytoplasm
AT1G08520.1	ALBINA 1	2.24	1	1	3	760	83.2322	5.35107	plasma membrane:19334764;plastid:21531424;plastid:20423899;plastid:20061580;plastid:18431481	N/A	Chloroplast
AT1G08550.1	non-photochemical quenching 1	3.03	1	1	2	462	51.9842	5.2876	plastid:21539947;plastid:21531424;plastid:20061580;plastid:20049866;plastid:18431481;plastid:11719511	N/A	Chloroplast
AT1G08830.1	copper/zinc superoxide dismutase 1	18.42	1	1	7	152	15.0883	5.60498	cytosol:21166475;extracellular:18998720	N/A	Cytoplasm
AT1G09130.1	ATP-dependent caseinolytic (Clp) protease/crotonase family protein	8.79	2	2	12	330	36.2837	8.48486	mitochondrion:14671022;plastid:21539947;plastid:21531424;plastid:20061580;plastid:18633119;plastid:18431481;plastid:16648217;plastid:16207701;plastid:12938931;plastid:11278690	plastid:19036033	Chloroplast
AT1G09340.1	chloroplast RNA binding	16.4	4	4	36	378	42.593	8.1626	peroxisome:17951448;plasma membrane:19334764;plastid:21531424;plastid:20423899;plastid:20061580;plastid:19288221;plastid:18633119;plastid:18433418;plastid:18431481;plastid:16923014;plastid:16461379;plastid:16207701;plastid:15028209;plastid:12938931	plastid:16633814	Golgi body
AT1G09560.1	germin-like protein 5	11.42	1	2	11	219	22.854	8.44092	extracellular:21109274;extracellular:16729891;extracellular:16356755;extracellular:14595688;nucleus:14617066	N/A	Extracellular
AT1G09590.1	Translation protein SH3-like family protein	17.07	1	1	5	164	18.6411	10.4624	cytosol:15821981;nucleus:15496452;plasma membrane:20843791;plasma membrane:15574830;plastid:15028209	nucleus:15496452	Cytoplasm
AT1G09760.1	U2 small nuclear ribonucleoprotein A	5.22	1	1	2	249	28.0242	6.04932	cytosol:21166475;nucleus:15496452;nucleus:14617066;plastid:15028209	cytosol:15133128;nucleus:15133128	Nucleus
AT1G09780.1	Phosphoglycerate mutase, 2,3-bisphosphoglycerate-independent	21.18	4	7	70	557	60.5417	5.52881	cytosol:21166475;plasma membrane:21433285;plasma membrane:19334764;plasma membrane:17644812;plasma membrane:17317660;plastid:20061580	N/A	Cytoplasm
AT1G10760.1	Pyruvate phosphate dikinase, PEP/pyruvate binding domain	0.71	1	1	5	1399	156.485	5.92236	mitochondrion:14671022;plasma membrane:19334764;plastid:21531424;plastid:20423899;plastid:20061580;plastid:18633119;plastid:18431481;plastid:16207701;plastid:15028209;plastid:12938931	N/A	Chloroplast
AT1G11430.1	plastid developmental protein DAG, putative	14.66	2	2	11	232	26.1841	8.88037	plastid:21531424;plastid:20423899;plastid:20061580;plastid:18431481;plastid:16207701;plastid:15028209;plastid:12938931	N/A	Chloroplast
AT1G11650.2	RNA-binding (RRM/RBD/RNP motifs) family protein	14.07	4	4	18	405	44.0872	5.87158	N/A	N/A	Unknown
AT1G11750.1	CLP protease proteolytic subunit 6	9.96	2	2	3	271	29.3632	9.31982	plasma membrane:19334764;plastid:21531424;plastid:20423899;plastid:20061580;plastid:18633119;plastid:18431481;plastid:16207701;plastid:15028209;plastid:12938931;plastid:11278690	N/A	Chloroplast
AT1G11860.1	Glycine cleavage T-protein family	33.33	14	14	183	408	44.4168	8.36768	mitochondrion:21841088;mitochondrion:21296373;mitochondrion:18385124;plastid:21531424;plastid:20423899;plastid:20061580;plastid:18431481;plastid:12938931	N/A	Mitochondrion
AT1G11910.1	aspartic proteinase A1	13.83	3	4	35	506	54.5785	5.5415	cytosol:21166475;plasma membrane:19334764;vacuole:15539469;vacuole:15215502	N/A	Extracellular
AT1G12000.1	Phosphofructokinase family protein	8.83	3	3	33	566	61.4204	6.1001	cytosol:21166475;plasma membrane:19334764	N/A	Cytoplasm
AT1G12240.1	Glycosyl hydrolases family 32 protein	5.57	2	3	7	664	73.7979	5.63037	vacuole:15539469	N/A	Unknown
AT1G12250.2	Pentapeptide repeat-containing protein	22.82	3	3	14	206	21.7547	5.70654	plastid:21531424;plastid:20061580;plastid:20049866;plastid:18431481;plastid:15322131;plastid:15028209;plastid:14729914	plastid:19224954	Chloroplast
AT1G12270.1	stress-inducible protein, putative	11.36	5	5	12	572	64.5443	6.27783	cytosol:21166475	N/A	Cytoplasm
AT1G12310.1	Calcium-binding EF-hand family protein	24.32	1	3	30	148	16.5063	4.94482	cytosol:21166475;nucleus:14617066;plasma membrane:17644812	N/A	Cell membrane
AT1G12520.3	copper chaperone for SOD1	6.52	1	1	2	184	19.4768	5.19873	plastid:20423899;plastid:20061580;plastid:18431481	plastid:15848163	Chloroplast
AT1G12770.1	P-loop containing nucleoside triphosphate hydrolases superfamily protein	5.44	2	2	2	551	60.68	9.21729	plastid:20061580	N/A	Unknown
AT1G12780.1	UDP-D-glucose/UDP-D-galactose 4-epimerase 1	3.7	1	1	3	351	39.1328	6.56592	cytosol:21166475;plasma membrane:17644812	N/A	Golgi body
AT1G12800.1	Nucleic acid-binding, OB-fold-like protein	1.43	1	1	2	767	85.6143	5.35107	plastid:20423899;plastid:20061580;plastid:18431481	N/A	Chloroplast
AT1G12840.1	vacuolar ATP synthase subunit C (VATC) / V-ATPase C subunit / vacuolar proton pump C subunit (DET3)	10.13	2	2	17	375	42.5927	5.5415	plasma membrane:20843791;plasma membrane:19334764;plasma membrane:17644812;plastid:20061580;vacuole:17151019;vacuole:16618929;vacuole:15539469;vacuole:15215502;vacuole:14760709	N/A	Unknown
AT1G12900.3	glyceraldehyde 3-phosphate dehydrogenase A subunit 2	47.43	3	14	274	350	37.6436	7.76709	plasma membrane:19334764;plastid:21539947;plastid:21531424;plastid:20061580;plastid:18633119;plastid:18431481;plastid:16207701;plastid:15028209;plastid:12766230	N/A	Chloroplast
AT1G13270.2	methionine aminopeptidase 1B	7.07	1	1	14	283	30.953	8.98291	plastid:21531424;plastid:20423899;plastid:20061580;plastid:18431481	plastid:11060042	Chloroplast
AT1G13440.1	glyceraldehyde-3-phosphate dehydrogenase C2	45.27	12	12	241	338	36.89	7.18115	cytosol:21166475;mitochondrion:14671022;mitochondrion:12492832;nucleus:15496452;nucleus:14617066;plasma membrane:20843791;plasma membrane:19334764;plasma membrane:17317660;plasma membrane:15574830;plasma membrane:15060130;plastid:21531424;plastid:20061580	nucleus:15496452;unclear:15496452	Cytoplasm
AT1G13930.1	Involved in response to salt stress. Knockout mutants are hypersensitive to salt stress.	46.45	5	5	47	155	16.1538	4.91943	plasma membrane:17317660;plasma membrane:15060130;plastid:21531424;plastid:20061580;plastid:18633119;plastid:18431481;plastid:16207701;plastid:12938931	N/A	Chloroplast
AT1G14610.1	valyl-tRNA synthetase / valine--tRNA ligase (VALRS)	1.17	1	1	4	1108	125.846	7.10791	cytosol:21166475	cytosol:10583378;mitochondrion:10583378	Chloroplast
AT1G14810.1	semialdehyde dehydrogenase family protein	20.53	5	5	22	375	40.7198	7.00537	mitochondrion:14671022;plastid:21531424;plastid:20423899;plastid:20061580;plastid:18633119;plastid:18431481	N/A	Chloroplast
AT1G14840.2	microtubule-associated proteins 70-4	3.23	1	1	14	589	65.4781	9.37842	plasma membrane:17317660	N/A	Unknown
AT1G14950.1	Polyketide cyclase/dehydrase and lipid transport superfamily protein	16.77	2	2	6	155	17.8807	6.87354	N/A	N/A	Unknown
AT1G15140.1	FAD/NAD(P)-binding oxidoreductase	20.68	3	3	16	295	31.9035	8.00146	plastid:21531424;plastid:20423899;plastid:20061580;plastid:18633119;plastid:18431481;plastid:16648217;plastid:16207701;plastid:12938931	N/A	Chloroplast
AT1G15690.1	Inorganic H pyrophosphatase family protein	3.25	1	1	7	770	80.7677	5.26221	mitochondrion:14671022;plasma membrane:21433285;plasma membrane:20843791;plasma membrane:19334764;plasma membrane:17644812;plasma membrane:17317660;plasma membrane:15574830;plastid:20061580;plastid:18431481;plastid:15028209;plastid:12938931;vacuole:171510	N/A	Chloroplast
AT1G15820.1	light harvesting complex photosystem II subunit 6	10.85	2	2	16	258	27.5051	7.40088	plasma membrane:19334764;plastid:21531424;plastid:20061580;plastid:18633119;plastid:18431481;plastid:16461379;plastid:15322131;plastid:15028209;plastid:14729914;plastid:12766230	N/A	Chloroplast
AT1G15930.2	Ribosomal protein L7Ae/L30e/S12e/Gadd45 family protein	6.94	1	1	2	144	15.367	5.5542	cytosol:21166475;cytosol:15821981;cytosol:15734919;plasma membrane:15574830	N/A	Cytoplasm
AT1G16080.1	unknown protein; LOCATED IN: apoplast, chloroplast stroma, chloroplast, chloroplast envelope; EXPRESSED IN: 23 plant structures; EXPRESSED DURING: 14 growth stages; Has 81 Blast hits to 81 proteins in 28 species: Archae - 0; Bacteria - 2; Metazoa - 0; Fun	10.86	3	3	22	313	34.1084	6.78564	plastid:21531424;plastid:20423899;plastid:20061580;plastid:18633119;plastid:18431481;plastid:12938931	N/A	Chloroplast
AT1G16350.1	Aldolase-type TIM barrel family protein	15.94	4	4	22	502	54.0173	6.48096	cytosol:21166475	N/A	Unknown
AT1G16460.1	rhodanese homologue 2	4.72	1	1	11	318	34.6953	5.2749	N/A	cytosol:15181206;cytosol:10734224;nucleus:10951223	Mitochondrion
AT1G16470.1	proteasome subunit PAB1	28.94	1	4	43	235	25.6853	5.69385	cytosol:21166475;plasma membrane:19334764	N/A	Chloroplast
AT1G16790.1	ribosomal protein-related	7.64	1	1	11	144	15.4452	9.5542	plastid:21531424;plastid:20061580;plastid:18431481;plastid:15322131;plastid:12938931	N/A	Unknown
AT1G16880.1	uridylyltransferase-related	11.72	2	2	35	290	31.2753	5.13525	plastid:21539947;plastid:21531424;plastid:20423899;plastid:20061580;plastid:18633119;plastid:18431481;plastid:16923014;plastid:16207701;plastid:15322131;plastid:15028209;plastid:12938931	N/A	Chloroplast
AT1G17100.1	SOUL heme-binding family protein	16.81	2	2	12	232	25.3725	4.91943	vacuole:17151019	N/A	Chloroplast
AT1G17220.1	Translation initiation factor 2, small GTP-binding protein	6.43	4	4	9	1026	109.679	7.44482	plastid:21531424;plastid:20423899;plastid:20061580;plastid:18431481;plastid:12938931	N/A	Chloroplast
AT1G17290.1	alanine aminotransferas	2.39	1	1	8	543	59.7832	6.43018	mitochondrion:21841088;mitochondrion:21296373;mitochondrion:18385124;mitochondrion:17137349;mitochondrion:14671022;mitochondrion:11743115;plasma membrane:21433285;plasma membrane:15574830;plastid:15028209	cytosol:12631323	Mitochondrion
AT1G17650.1	glyoxylate reductase 2	17.32	3	3	23	358	37.7565	8.44092	plastid:21531424;plastid:20423899;plastid:20061580;plastid:18633119;plastid:18431481	plastid:18495639	Mitochondrion
AT1G17880.1	basic transcription factor 3	13.94	2	2	2	165	17.9353	7.25439	plasma membrane:15574830	N/A	Nucleus
AT1G18070.1	Translation elongation factor EF1A/initiation factor IF2gamma family protein	7.52	3	3	5	532	59.2053	5.30029	cytosol:21166475;vacuole:15539469	N/A	Cytoplasm
AT1G18080.1	Transducin/WD40 repeat-like superfamily protein	15.9	3	3	12	327	35.7252	7.7085	cytosol:21166475;cytosol:15734919;plasma membrane:19334764;plasma membrane:15574830;plastid:20423899;plastid:18431481	N/A	Unknown
AT1G18210.1	Calcium-binding EF-hand family protein	15.29	2	2	6	170	18.3386	4.34814	plasma membrane:19334764;plasma membrane:17317660	N/A	Cell membrane
AT1G18450.1	actin-related protein 4	2.49	1	1	12	441	48.9053	5.35107	nucleus:15496452;plasma membrane:21433285	N/A	Cytoplasm
AT1G18500.1	methylthioalkylmalate synthase-like 4	6.5	2	2	4	631	68.6332	6.59521	plastid:21531424;plastid:20423899;plastid:20061580;plastid:18431481	N/A	Chloroplast
AT1G18540.1	Ribosomal protein L6 family protein	6.01	1	1	6	233	26.1365	10.0962	cytosol:21166475;cytosol:17934214;cytosol:15821981;endoplasmic reticulum:16618929;plasma membrane:19334764;plasma membrane:17317660;plastid:15028209	N/A	Cytoplasm
AT1G19570.2	dehydroascorbate reductase	26.89	4	4	20	212	23.4401	5.90967	cytosol:21166475;mitochondrion:12954611;peroxisome:19329564;plasma membrane:17644812;plastid:16207701	cytosol:20735773;peroxisome:19329564	Unknown
AT1G19920.1	Pseudouridine synthase/archaeosine transglycosylase-like family protein	2.94	1	1	8	476	53.6043	6.60986	cytosol:21166475;plastid:20061580	N/A	Chloroplast
AT1G20020.2	ferredoxin-NADP(+)-oxidoreductase 2	18.29	3	4	17	350	39.2077	8.47021	plastid:21539947;plastid:21531424;plastid:20423899;plastid:20061580;plastid:18633119;plastid:18431481;plastid:16648217;plastid:16207701;plastid:15322131;plastid:15028209;plastid:14729914	N/A	Chloroplast
AT1G20340.1	Cupredoxin superfamily protein	38.92	2	2	32	167	16.9737	5.19873	plastid:21531424;plastid:20423899;plastid:20061580;plastid:18633119;plastid:18431481;plastid:16648217;plastid:15028209;plastid:14729914;plastid:11826309;plastid:11719511	N/A	Chloroplast
AT1G20620.2	catalase 3	8.67	1	3	17	427	48.8675	6.80029	mitochondrion:21841088;mitochondrion:14671022;peroxisome:19329564;peroxisome:18931141;peroxisome:17951448;peroxisome:14581625;peroxisome:12154131;plasma membrane:21433285;plasma membrane:20843791;plasma membrane:19334764;plasma membrane:17317660;plasma me	unclear:10737809	Nucleus
AT1G20630.1	catalase 1	5.08	1	2	6	492	56.7263	7.41553	mitochondrion:21841088;mitochondrion:14671022;peroxisome:19329564;peroxisome:18931141;peroxisome:17951448;plasma membrane:19334764;plastid:12938931	N/A	Nucleus
AT1G20760.1	Calcium-binding EF hand family protein	1.77	1	1	4	1019	109.751	5.12256	plasma membrane:21433285;plasma membrane:20374526;plasma membrane:17317660	N/A	Cell membrane
AT1G21630.1	Calcium-binding EF hand family protein	1.23	1	1	2	1218	131.77	5.63037	plasma membrane:21433285;plasma membrane:17317660	N/A	Cytoplasm
AT1G21670.1	LOCATED IN: cell wall, plant-type cell wall; EXPRESSED IN: 23 plant structures; EXPRESSED DURING: 14 growth stages; CONTAINS InterPro DOMAIN/s: WD40-like Beta Propeller (InterPro:IPR011659), Six-bladed beta-propeller, TolB-like (InterPro:IPR011042); BEST	2.56	1	1	2	703	77.2402	9.29053	extracellular:16729891;extracellular:16356755;extracellular:15593128	N/A	Extracellular
AT1G21750.2	PDI-like 1-1	26.49	7	8	61	487	54.1254	5.08447	endoplasmic reticulum:16618929;plasma membrane:21433285;plasma membrane:19334764;plastid:15028209;plastid:14729914	endoplasmic reticulum:18931141	Chloroplast
AT1G22410.1	Class-II DAHP synthetase family protein	5.12	1	1	5	527	58.2896	8.32373	plasma membrane:19334764;plastid:21531424	N/A	Chloroplast
AT1G22530.1	PATELLIN 2	2.64	1	1	4	683	75.9616	4.91943	plasma membrane:21433285;plasma membrane:20843791;plasma membrane:19334764;plasma membrane:17644812;plasma membrane:17317660;plasma membrane:16635983;plasma membrane:15574830;plastid:15028209;vacuole:18686298	N/A	Unknown
AT1G22780.1	Ribosomal protein S13/S18 family	21.05	2	2	14	152	17.5345	10.5356	cytosol:21166475;plasma membrane:21433285;plasma membrane:20843791;plasma membrane:17317660;plasma membrane:15574830;plastid:20061580;vacuole:17151019	N/A	Cytoplasm
AT1G23190.1	Phosphoglucomutase/phosphomannomutase family protein	6	2	2	3	583	63.1311	6.30322	cytosol:21166475;plasma membrane:21433285;plasma membrane:19334764;plasma membrane:17644812;plasma membrane:17317660;plastid:20061580;plastid:15028209;vacuole:18686298	cytosol:15610358	Cytoplasm
AT1G23290.1	Ribosomal protein L18e/L15 superfamily protein	28.77	1	4	21	146	16.2819	10.5063	cytosol:15821981;nucleus:15496452;plasma membrane:20843791	nucleus:15496452	Cytoplasm
AT1G23310.1	glutamate:glyoxylate aminotransferase	17.46	6	6	18	481	53.267	6.88818	peroxisome:19329564;peroxisome:18931141;peroxisome:17951448;peroxisome:12154131;plastid:21531424;plastid:20061580;plastid:15028209	peroxisome:12631323	Cytoplasm
AT1G23410.1	Ribosomal protein S27a / Ubiquitin family protein	10.9	1	2	16	156	17.6605	9.75928	extracellular:18998720;plasma membrane:21433285;plasma membrane:20843791;plasma membrane:17317660	N/A	Nucleus
AT1G23740.1	Oxidoreductase, zinc-binding dehydrogenase family protein	32.38	9	9	89	386	40.9608	8.35303	plastid:21531424;plastid:20423899;plastid:20061580;plastid:18633119;plastid:18431481;plastid:16923014;plastid:16648217;plastid:16207701;plastid:15028209;plastid:12938931	N/A	Chloroplast
AT1G23820.2	spermidine synthase 1	17.13	5	5	34	327	36.4832	5.24951	cytosol:21166475;plasma membrane:21433285	N/A	Chloroplast
AT1G24020.1	MLP-like protein 423	35.48	4	4	23	155	17.0438	5.19873	N/A	N/A	Chloroplast
AT1G24050.1	RNA-processing, Lsm domain	22.87	3	3	5	188	20.4785	5.2749	N/A	N/A	Unknown
AT1G24180.1	Thiamin diphosphate-binding fold (THDP-binding) superfamily protein	11.96	3	3	20	393	43.3308	7.91357	mitochondrion:21841088;mitochondrion:19688752;mitochondrion:18385124;mitochondrion:14671022;mitochondrion:11743115;plasma membrane:19334764	mitochondrion:19395411	Mitochondrion
AT1G26110.2	decapping 5	2.98	1	1	12	605	63.6214	6.97607	cytosol:21166475;plasma membrane:21433285	N/A	Unknown
AT1G26550.1	FKBP-like peptidyl-prolyl cis-trans isomerase family protein	15.49	1	1	2	142	14.8475	9.5249	N/A	N/A	Unknown
AT1G27090.1	glycine-rich protein	14.29	5	5	18	420	45.9903	5.38916	cytosol:21166475	cytosol:15141064;unclear:15141064	Chloroplast
AT1G27450.2	adenine phosphoribosyl transferase 1	8.2	1	1	3	183	19.7267	5.46533	cytosol:21166475;extracellular:16287169;plasma membrane:17644812;plastid:21531424;plastid:20061580	N/A	Cytoplasm
AT1G27752.1	Ubiquitin system component Cue protein	0.8	1	1	2	873	96.3623	6.34131	N/A	N/A	Nucleus
AT1G27970.1	nuclear transport factor 2B	26.19	2	2	4	126	13.9928	6.354	cytosol:21166475;plasma membrane:17644812;plasma membrane:17317660	nucleus:16428596	Cytoplasm
AT1G28290.2	arabinogalactan protein 31	6.03	1	1	3	315	33.9105	10.0669	extracellular:21109274;extracellular:16729891;extracellular:16356755;plasma membrane:21433285;plasma membrane:19334764	extracellular:17885091	Extracellular
AT1G29350.1	Kinase-related protein of unknown function (DUF1296)	6.74	2	2	16	831	90.8239	5.84619	plasma membrane:21433285	N/A	Nucleus
AT1G29660.1	GDSL-like Lipase/Acylhydrolase superfamily protein	12.36	3	3	19	364	40.1166	5.36377	nucleus:14617066	N/A	Extracellular
AT1G29850.1	double-stranded DNA-binding family protein	10.85	1	1	2	129	14.9657	9.11475	cytosol:21166475	N/A	Unknown
AT1G29880.1	glycyl-tRNA synthetase / glycine--tRNA ligase	8.92	4	4	11	729	81.892	7.00537	cytosol:21166475;plasma membrane:19334764	cytosol:11278923;mitochondrion:11278923	Cytoplasm
AT1G29900.1	carbamoyl phosphate synthetase B	5.56	5	5	17	1187	129.874	5.73193	plasma membrane:19334764;plastid:21531424;plastid:20061580;plastid:18633119;plastid:18431481;plastid:16207701;plastid:15028209	N/A	Chloroplast
AT1G29910.1	chlorophyll A/B binding protein 3	35.58	4	5	40	267	28.2092	5.42725	mitochondrion:15276431;plastid:21531424;plastid:20061580;plastid:18633119;plastid:18431481;plastid:16461379;plastid:16414959;plastid:15322131;plastid:15028209;plastid:14729914	plastid:19036033	Chloroplast
AT1G30230.1	Glutathione S-transferase, C-terminal-like;Translation elongation factor EF1B/ribosomal protein S6	23.38	4	4	27	231	25.1166	4.56396	cytosol:21166475;plasma membrane:19334764;plasma membrane:17317660	N/A	Cell membrane
AT1G30475.4	FUNCTIONS IN: molecular_function unknown; INVOLVED IN: biological_process unknown; BEST Arabidopsis thaliana protein match is: embryo defective 1303 (TAIR:AT1G56200.1); Has 30201 Blast hits to 17322 proteins in 780 species: Archae - 12; Bacteria - 1396; M	15.91	1	1	7	132	14.6844	9.81787	N/A	N/A	Unknown
AT1G30510.3	root FNR 2	10.73	1	2	2	317	35.6489	7.13721	N/A	N/A	Chloroplast
AT1G30580.1	GTP binding	5.33	2	2	10	394	44.4432	6.81494	cytosol:21166475	N/A	Unknown
AT1G31160.1	HISTIDINE TRIAD NUCLEOTIDE-BINDING 2	8.02	1	1	2	187	20.3879	9.12939	plastid:21531424;plastid:20423899;plastid:20061580;plastid:18431481	N/A	Extracellular
AT1G31180.1	isopropylmalate dehydrogenase 3	12.62	1	3	13	404	43.8198	5.8208	plastid:21531424;plastid:20423899;plastid:20061580;plastid:18633119;plastid:18431481;plastid:16648217;plastid:16207701	N/A	Unknown
AT1G31330.1	photosystem I subunit F	12.67	2	2	48	221	24.1578	9.53955	plasma membrane:19334764;plasma membrane:15574830;plastid:21531424;plastid:20061580;plastid:18633119;plastid:18433418;plastid:18431481;plastid:16461379;plastid:16414959;plastid:15322131;plastid:15028209;plastid:14729914;plastid:12938931	N/A	Chloroplast
AT1G31812.1	acyl-CoA-binding protein 6	16.3	1	1	20	92	10.3792	5.23682	cytosol:21166475;plasma membrane:17317660	unclear:10737809	Cytoplasm
AT1G32060.1	phosphoribulokinase	35.95	9	9	99	395	44.4356	6.04932	plasma membrane:19334764;plastid:21539947;plastid:21531424;plastid:20423899;plastid:20061580;plastid:18633119;plastid:18433418;plastid:18431481;plastid:16923014;plastid:16648217;plastid:16207701;plastid:15322131;plastid:15028209;plastid:12938931	N/A	Chloroplast
AT1G32200.1	phospholipid/glycerol acyltransferase family protein	24.18	7	7	29	459	50.3893	6.55127	plastid:21531424;plastid:20423899;plastid:20061580;plastid:18633119;plastid:18431481	N/A	Chloroplast
AT1G32470.1	Single hybrid motif superfamily protein	27.11	1	3	142	166	17.8859	5.18604	mitochondrion:21296373;mitochondrion:18385124;mitochondrion:14671022;plastid:15028209	N/A	Mitochondrion
AT1G32990.1	plastid ribosomal protein l11	34.23	5	5	73	222	23.1336	9.65674	cytosol:15821981;plastid:21531424;plastid:20423899;plastid:20061580;plastid:18633119;plastid:18431481;plastid:16207701;plastid:15028209;plastid:12938931	N/A	Chloroplast
AT1G33120.1	Ribosomal protein L6 family	28.35	5	5	41	194	22.0039	9.45166	cytosol:21166475;cytosol:15821981;mitochondrion:21841088;nucleus:15496452;plasma membrane:20843791;plasma membrane:19334764;plasma membrane:17317660;plastid:15028209;vacuole:17151019;vacuole:15215502	nucleus:15496452	Cytoplasm
AT1G33810.1	unknown protein; FUNCTIONS IN: molecular_function unknown; INVOLVED IN: biological_process unknown; LOCATED IN: chloroplast thylakoid membrane, chloroplast, chloroplast envelope; EXPRESSED IN: 22 plant structures; EXPRESSED DURING: 13 growth stages; Has 3	11.59	1	1	5	138	15.6879	8.88037	plastid:21531424;plastid:20061580;plastid:18431481;plastid:15322131;plastid:12938931	N/A	Nucleus
AT1G33850.1	Ribosomal protein S19 family protein	24.29	1	1	2	70	8.13359	11.2974	N/A	N/A	Cytoplasm
AT1G34000.1	one-helix protein 2	5.23	1	1	2	172	18.6535	9.34912	plasma membrane:19334764;plastid:21531424;plastid:20061580;plastid:18431481;plastid:15322131;plastid:15028209;plastid:14729914	N/A	Chloroplast
AT1G34430.1	2-oxoacid dehydrogenases acyltransferase family protein	17.42	4	5	26	465	48.2765	8.77783	plasma membrane:19334764;plasma membrane:17317660;plastid:21531424;plastid:20423899;plastid:20061580;plastid:18431481;plastid:15028209;plastid:12938931	N/A	Mitochondrion
AT1G35680.1	Ribosomal protein L21	22.73	2	2	4	220	24.0236	9.24658	nucleus:14617066;plasma membrane:19334764;plastid:21531424;plastid:20423899;plastid:20061580;plastid:19676087;plastid:18633119;plastid:18431481;plastid:16207701;plastid:15028209;plastid:12938931	N/A	Chloroplast
AT1G42960.1	expressed protein localized to the inner membrane of the chloroplast.	9.52	1	1	14	168	17.8183	8.42627	plasma membrane:21433285;plasma membrane:19334764;plastid:21531424;plastid:20061580;plastid:18431481;plastid:15322131;plastid:15028209;plastid:14729914;plastid:12938931;unclear:16618929	N/A	Chloroplast
AT1G42970.1	glyceraldehyde-3-phosphate dehydrogenase B subunit	35.57	14	16	272	447	47.6296	6.80029	plasma membrane:19334764;plastid:21531424;plastid:20423899;plastid:20061580;plastid:18633119;plastid:18433418;plastid:18431481;plastid:16923014;plastid:16207701;plastid:15322131;plastid:15028209;plastid:12938931;plastid:12766230	N/A	Chloroplast
AT1G43170.1	ribosomal protein 1	5.4	2	2	15	389	44.5307	10.1694	cytosol:21166475;cytosol:17934214;cytosol:15821981;cytosol:15734919;nucleus:15496452;plasma membrane:21433285;plasma membrane:19334764;plasma membrane:17317660;vacuole:17151019;vacuole:15215502	nucleus:15496452	Cytoplasm
AT1G43560.1	thioredoxin Y2	17.96	2	2	5	167	18.5806	8.26514	plastid:21531424;plastid:20423899;plastid:20061580;plastid:18633119;plastid:18431481	N/A	Chloroplast
AT1G43670.1	Inositol monophosphatase family protein	15.84	3	3	9	341	37.2637	5.46533	cytosol:21166475;plastid:20061580	N/A	Cytoplasm
AT1G44446.3	Pheophorbide a oxygenase family protein with Rieske [2Fe-2S] domain	3.7	1	1	2	433	48.3662	7.75244	N/A	plastid:19843523;plastid:15086960;unclear:15805480	Chloroplast
AT1G44575.2	Chlorophyll A-B binding family protein	8.78	1	1	9	205	21.9669	9.61279	plasma membrane:20843791;plasma membrane:19334764;plastid:21531424;plastid:20061580;plastid:18633119;plastid:18431481;plastid:15322131;plastid:15028209;plastid:14729914	unclear:18931141	Chloroplast
AT1G45000.2	AAA-type ATPase family protein	8.06	1	2	14	335	37.5485	8.20654	nucleus:15496452;plasma membrane:19334764;plasma membrane:17317660	nucleus:15496452	Nucleus
AT1G47128.1	Granulin repeat cysteine protease family protein	10.39	4	4	54	462	50.9334	5.41455	extracellular:16729891;extracellular:16356755;extracellular:15694452;extracellular:14595688;plasma membrane:19334764;plastid:15028209;vacuole:15539469;vacuole:15215502	N/A	Extracellular
AT1G47260.1	gamma carbonic anhydrase 2	37.41	7	8	41	278	30.0465	7.23975	mitochondrion:21841088;mitochondrion:21296373;mitochondrion:20197505;mitochondrion:18189341;mitochondrion:17406791;mitochondrion:15276431;mitochondrion:14671022;mitochondrion:12837548;mitochondrion:11743115;plasma membrane:19334764;plastid:15028209;unclea	N/A	Cytoplasm
AT1G47420.1	succinate dehydrogenase 5	23.35	4	4	26	257	28.0882	6.65381	mitochondrion:21841088;mitochondrion:19688752;mitochondrion:15604729;mitochondrion:15276431;mitochondrion:14671022;mitochondrion:12970493;mitochondrion:11743115;mitochondrion:11743114;nucleus:14617066;plasma membrane:19334764	N/A	Unknown
AT1G47490.1	RNA-binding protein 47C	6.94	1	2	6	432	48.4674	6.58057	N/A	N/A	Cytoplasm
AT1G48030.1	mitochondrial lipoamide dehydrogenase 1	21.5	7	11	123	507	53.9541	7.40088	mitochondrion:21841088;mitochondrion:21296373;mitochondrion:20197505;mitochondrion:18385124;mitochondrion:17137349;mitochondrion:14671022;mitochondrion:11743115;mitochondrion:11743114;plasma membrane:21433285;plasma membrane:19334764;plastid:21531424;plas	N/A	Mitochondrion
AT1G48480.1	receptor-like kinase 1	2.9	1	1	5	655	71.0867	8.104	plasma membrane:21433285;plasma membrane:17644812;plasma membrane:17317660;plasma membrane:16635983;vacuole:17151019	N/A	Cell membrane
AT1G48520.2	GLU-ADT subunit B	2.11	1	1	3	475	52.4757	6.17627	mitochondrion:21841088;plastid:21531424;plastid:20423899;plastid:20061580;plastid:18431481;plastid:16207701	N/A	Mitochondrion
AT1G48610.2	AT hook motif-containing protein	17.68	3	3	3	198	20.196	11.605	plasma membrane:19334764	N/A	Nucleus
AT1G48850.2	chorismate synthase, putative / 5-enolpyruvylshikimate-3-phosphate phospholyase, putative	10.79	2	2	17	380	41.0407	8.80713	nucleus:15496452;plastid:21531424;plastid:20061580;plastid:18431481	N/A	Chloroplast
AT1G48860.2	RNA 3'-terminal phosphate cyclase/enolpyruvate transferase, alpha/beta	4.91	2	2	5	489	52.3738	5.98584	plastid:21531424;plastid:20423899;plastid:18431481	N/A	Chloroplast
AT1G49600.1	RNA-binding protein 47A	7.64	1	2	12	445	48.4528	5.99854	cytosol:21166475	N/A	Unknown
AT1G49760.1	poly(A) binding protein 8	12.07	6	6	22	671	72.7332	7.53271	cytosol:21166475;plasma membrane:21433285	N/A	Cytoplasm
AT1G49970.1	CLP protease proteolytic subunit 1	8.53	2	2	2	387	42.6	8.63135	plastid:21531424;plastid:20423899;plastid:20061580;plastid:18431481;plastid:16207701;plastid:11278690	N/A	Chloroplast
AT1G50200.2	Alanyl-tRNA synthetase	4.15	2	2	7	963	105.941	5.88428	cytosol:21166475	mitochondrion:16251277;plastid:16251277	Chloroplast
AT1G50250.1	FTSH protease 1	12.99	1	7	18	716	76.7117	5.8335	plasma membrane:21433285;plasma membrane:19334764;plastid:21531424;plastid:20061580;plastid:18431481;plastid:15322131;plastid:15028209;plastid:14729914;plastid:11719511	N/A	Chloroplast
AT1G50320.1	thioredoxin X	8.24	1	1	5	182	19.6353	8.88037	plastid:20423899;plastid:20061580;plastid:18431481;plastid:16207701	plastid:12707279	Chloroplast
AT1G50480.1	10-formyltetrahydrofolate synthetase	15.14	5	5	7	634	67.7587	6.7124	cytosol:21166475;plasma membrane:21433285;plasma membrane:19334764;plasma membrane:17317660;plastid:19288221	N/A	Cytoplasm
AT1G50670.1	OTU-like cysteine protease family protein	6.73	1	1	3	208	23.4106	5.10986	cytosol:21166475	N/A	Unknown
AT1G50900.1	Ankyrin repeat family protein	10.29	1	1	12	175	19.1776	6.18896	plastid:21531424;plastid:18431481;plastid:16207701	plastid:21098677	Chloroplast
AT1G50940.1	electron transfer flavoprotein alpha	4.13	1	1	2	363	38.3841	6.91748	mitochondrion:14764908;mitochondrion:14671022;plastid:21531424	N/A	Mitochondrion
AT1G51110.1	Plastid-lipid associated protein PAP / fibrillin family protein	2.69	1	1	9	409	45.7365	7.94287	plastid:22274653;plastid:21531424;plastid:20061580;plastid:18431481;plastid:15322131;plastid:15028209	N/A	Chloroplast
AT1G51400.1	Photosystem II 5 kD protein	11.32	1	1	2	106	11.3537	9.77393	plastid:21531424;plastid:14729914	N/A	Chloroplast
AT1G51980.1	Insulinase (Peptidase family M16) protein	18.69	4	5	23	503	54.3677	6.32861	mitochondrion:21841088;mitochondrion:18189341;mitochondrion:17137349;mitochondrion:15276431;mitochondrion:14730085;mitochondrion:14671022;mitochondrion:11870776;mitochondrion:11743115;plasma membrane:21433285;plasma membrane:19334764;plastid:15028209;uncl	N/A	Mitochondrion
AT1G52230.1	photosystem I subunit H2	31.03	3	3	42	145	15.2641	9.90576	plasma membrane:19334764;plastid:21531424;plastid:20061580;plastid:18633119;plastid:18431481;plastid:16461379;plastid:15322131;plastid:15028209;plastid:14729914	N/A	Chloroplast
AT1G52380.1	NUP50 (Nucleoporin 50 kDa) protein	2.73	1	1	3	440	46.5638	4.91943	cytosol:21166475	nucleus:21189294	Nucleus
AT1G52670.1	Single hybrid motif superfamily protein	28.47	4	4	15	274	29.5555	8.38232	plastid:21531424;plastid:20423899;plastid:20061580;plastid:18431481	N/A	Chloroplast
AT1G53240.1	Lactate/malate dehydrogenase family protein	38.71	5	7	120	341	35.7819	8.35303	mitochondrion:21841088;mitochondrion:18385124;mitochondrion:15276431;mitochondrion:14671022;mitochondrion:12492832;mitochondrion:11743115;mitochondrion:11743114;plasma membrane:21433285;plasma membrane:19334764;plastid:21531424;plastid:20061580	N/A	Mitochondrion
AT1G53580.1	glyoxalase II 3	12.24	2	2	15	294	32.3115	7.00537	N/A	N/A	Unknown
AT1G53670.1	methionine sulfoxide reductase B 1	9.41	1	1	2	202	22.5931	8.95361	plastid:18633119;plastid:18431481	N/A	Unknown
AT1G53750.1	regulatory particle triple-A 1A	2.82	1	1	11	426	47.7727	6.65381	cytosol:21166475;plasma membrane:19334764;plasma membrane:17317660	N/A	Nucleus
AT1G53850.1	20S proteasome alpha subunit E1	17.72	3	3	7	237	25.9309	4.75439	cytosol:21166475;cytosol:15734919;plasma membrane:17317660;vacuole:17151019	N/A	Cytoplasm
AT1G54000.1	GDSL-like Lipase/Acylhydrolase superfamily protein	28.64	6	7	80	391	43.1662	7.10791	extracellular:16356755;plasma membrane:19334764;vacuole:17151019;vacuole:16618929;vacuole:15539469;vacuole:15215502	N/A	Extracellular
AT1G54010.1	GDSL-like Lipase/Acylhydrolase superfamily protein	33.94	9	10	131	386	43.1156	8.07471	extracellular:16356755;plasma membrane:19334764;vacuole:17151019;vacuole:15539469;vacuole:15215502	N/A	Extracellular
AT1G54630.1	acyl carrier protein 3	15.44	1	1	2	136	14.6407	5.31299	plastid:21531424;plastid:20061580;plastid:18431481	N/A	Chloroplast
AT1G54780.1	thylakoid lumen 18.3 kDa protein	15.79	1	1	2	285	31.1195	8.83643	plasma membrane:19334764;plastid:21531424;plastid:20423899;plastid:20061580;plastid:18633119;plastid:18431481;plastid:15322131;plastid:15028209;plastid:14729914;plastid:11826309;plastid:11719511	N/A	Chloroplast
AT1G55020.1	lipoxygenase 1	1.98	1	1	5	859	97.9841	5.51611	N/A	N/A	Cytoplasm
AT1G55480.1	protein containing PDZ domain, a K-box domain, and a TPR region	21.79	5	5	49	335	37.387	8.11865	plastid:21539947;plastid:21531424;plastid:20423899;plastid:20061580;plastid:18633119;plastid:18431481;plastid:15322131;plastid:15028209;plastid:12938931	N/A	Chloroplast
AT1G55490.1	chaperonin 60 beta	39.83	3	19	265	600	63.7696	6.50732	plasma membrane:19334764;plasma membrane:17317660;plastid:21539947;plastid:21531424;plastid:20423899;plastid:20061580;plastid:18633119;plastid:18431481;plastid:16923014;plastid:16207701;plastid:15028209;plastid:12938931;plastid:12766230	N/A	Unknown
AT1G55560.1	SKU5 similar 14	2	1	1	2	549	61.6234	8.95361	N/A	N/A	Extracellular
AT1G55790.1	Domain of unknown function (DUF2431)	2.33	1	1	4	515	59	9.18799	N/A	N/A	Nucleus
AT1G56050.1	GTP-binding protein-related	10.93	3	3	11	421	45.5998	5.97314	plastid:21531424;plastid:20423899;plastid:20061580;plastid:18633119;plastid:18431481;plastid:16207701	N/A	Chloroplast
AT1G56070.1	Ribosomal protein S5/Elongation factor G/III/V family protein	19.1	10	10	63	843	93.8302	6.25244	cytosol:21166475;extracellular:15157177;nucleus:15496452;plasma membrane:21433285;plasma membrane:19334764;plasma membrane:17644812;plastid:20061580;vacuole:17151019;vacuole:14760709	N/A	Cytoplasm
AT1G56190.2	Phosphoglycerate kinase family protein	38.02	3	12	142	405	42.5888	5.5415	mitochondrion:14671022;plasma membrane:19334764;plastid:21539947;plastid:21531424;plastid:20423899;plastid:20061580;plastid:18633119;plastid:18431481;plastid:16648217;plastid:16207701;plastid:15028209	plastid:19036033	Chloroplast
AT1G56500.1	haloacid dehalogenase-like hydrolase family protein	3.79	2	2	6	1055	114.331	5.63037	plasma membrane:21433285;plasma membrane:19334764;plastid:21531424;plastid:20423899;plastid:20061580;plastid:18633119;plastid:18431481;plastid:16207701	N/A	Unknown
AT1G57720.1	Translation elongation factor EF1B, gamma chain	9.44	2	2	6	413	46.3704	5.70654	cytosol:21166475;plasma membrane:21433285;plasma membrane:20843791;plasma membrane:19334764;plasma membrane:17317660;plasma membrane:15574830	N/A	Unknown
AT1G58080.1	ATP phosphoribosyl transferase 1	12.9	3	3	12	411	44.5283	6.43018	plastid:21531424;plastid:20061580;plastid:18431481	N/A	Chloroplast
AT1G59610.1	dynamin-like 3	4.78	3	3	10	920	100.167	9.0415	plasma membrane:21433285;plasma membrane:20374526;plasma membrane:19334764;plasma membrane:17644812;plasma membrane:17317660;plasma membrane:15574830;plasma membrane:15308754;vacuole:15539469;vacuole:15215502	cytosol:18612642;plasma membrane:20231465	Cytoplasm
AT1G60500.1	Dynamin related protein 4C	3.44	1	1	3	669	74.55	6.50732	plasma membrane:19334764	N/A	Cytoplasm
AT1G60710.1	NAD(P)-linked oxidoreductase superfamily protein	6.67	2	2	5	345	37.9006	6.30322	cytosol:21166475	N/A	Cytoplasm
AT1G61520.2	photosystem I light harvesting complex gene 3	25.69	4	4	73	218	23.731	5.89697	plasma membrane:19334764;plastid:21531424;plastid:20061580;plastid:18633119;plastid:18431481;plastid:16414959;plastid:15322131;plastid:15028209;plastid:14729914;plastid:12766230	N/A	Chloroplast
AT1G62290.1	Saposin-like aspartyl protease family protein	4.48	1	2	9	513	55.7128	6.34131	vacuole:15539469;vacuole:15215502	N/A	Extracellular
AT1G62380.1	ACC oxidase 2	26.25	6	6	15	320	36.16	5.12256	cytosol:21166475;plasma membrane:19334764;plasma membrane:17644812;plasma membrane:17317660	N/A	Cytoplasm
AT1G62660.1	Glycosyl hydrolases family 32 protein	5.71	2	3	16	648	72.1831	5.60498	extracellular:21109274;extracellular:16356755;vacuole:15539469	N/A	Unknown
AT1G62740.1	stress-inducible protein, putative	5.6	2	2	10	571	64.4792	6.17627	cytosol:21166475;plasma membrane:17317660	N/A	Nucleus
AT1G62750.1	Translation elongation factor EFG/EF2 protein	15.58	8	8	35	783	86.0032	5.60498	mitochondrion:17137349;plastid:21539947;plastid:21531424;plastid:20423899;plastid:20061580;plastid:18633119;plastid:18431481;plastid:16207701;plastid:15028209;plastid:12938931	N/A	Chloroplast
AT1G62780.1	unknown protein; FUNCTIONS IN: molecular_function unknown; INVOLVED IN: biological_process unknown; LOCATED IN: chloroplast, chloroplast stroma; EXPRESSED IN: 22 plant structures; EXPRESSED DURING: 14 growth stages; Has 94 Blast hits to 94 proteins in 35	11.81	2	2	3	237	27.2023	5.89697	plastid:21531424;plastid:20423899;plastid:20061580;plastid:18633119;plastid:18431481;plastid:16207701	N/A	Chloroplast
AT1G62820.1	Calcium-binding EF-hand family protein	24.32	1	3	13	148	16.5684	5.021	cytosol:21166475;nucleus:14617066	N/A	Cell membrane
AT1G63000.1	nucleotide-rhamnose synthase/epimerase-reductase	19.6	4	4	7	301	33.576	5.97314	cytosol:21166475;plasma membrane:17644812	N/A	Unknown
AT1G63290.1	Aldolase-type TIM barrel family protein	7.93	1	1	3	227	24.0952	6.1001	cytosol:21166475;plasma membrane:15060130	N/A	Cytoplasm
AT1G63940.4	monodehydroascorbate reductase 6	35.06	12	12	96	482	52.0829	7.75244	mitochondrion:21841088;mitochondrion:17137349;mitochondrion:14671022;mitochondrion:12954611;plasma membrane:19334764;plastid:21539947;plastid:21531424;plastid:20423899;plastid:20061580;plastid:18633119;plastid:18433418;plastid:18431481;plastid:16923014;pl	mitochondrion:12954611;plastid:12954611	Unknown
AT1G63970.2	isoprenoid F	5.38	1	1	9	223	23.9598	9.14404	plastid:21531424;plastid:20423899;plastid:20061580;plastid:18633119;plastid:18431481	N/A	Chloroplast
AT1G64190.1	6-phosphogluconate dehydrogenase family protein	9.24	1	3	7	487	53.3441	5.45264	cytosol:21166475;mitochondrion:21841088;plasma membrane:19334764;plastid:21531424;plastid:20061580;plastid:18431481	N/A	Cytoplasm
AT1G64510.1	Translation elongation factor EF1B/ribosomal protein S6 family protein	4.83	1	1	4	207	22.7464	6.20166	plastid:21531424;plastid:20423899;plastid:20061580;plastid:18431481;plastid:15028209;plastid:14729914	N/A	Chloroplast
AT1G64520.1	regulatory particle non-ATPase 12A	11.99	2	2	8	267	30.6866	4.90674	cytosol:21166475;cytosol:14623900;plasma membrane:19334764	N/A	Nucleus
AT1G65260.1	plastid transcriptionally active 4	3.33	1	1	4	330	36.3697	9.11475	plastid:21531424;plastid:20423899;plastid:20061580;plastid:18633119;plastid:18431481;plastid:16207701;plastid:15322131;plastid:12938931;plastid:12766230	N/A	Chloroplast
AT1G65930.1	cytosolic NADP+-dependent isocitrate dehydrogenase	14.88	6	6	49	410	45.7171	6.56592	cytosol:21166475;plasma membrane:19334764;plasma membrane:17644812;plastid:20061580	N/A	Chloroplast
AT1G65980.1	thioredoxin-dependent peroxidase 1	29.63	3	3	9	162	17.417	5.36377	cytosol:21166475;plasma membrane:17644812;plastid:18431481	N/A	Cytoplasm
AT1G66200.2	glutamine synthase clone F11	15.07	2	2	11	272	29.7059	4.85596	cytosol:21166475;plasma membrane:19334764;plastid:20061580;plastid:12938931	N/A	Cytoplasm
AT1G66240.2	homolog of anti-oxidant 1	21.21	1	1	11	66	7.06861	6.59521	N/A	N/A	Cell membrane
AT1G66270.2	Glycosyl hydrolase superfamily protein	10.15	2	4	12	522	59.4558	7.02002	extracellular:16729891;plasma membrane:19334764;vacuole:15539469	N/A	Chloroplast
AT1G66280.1	Glycosyl hydrolase superfamily protein	8.21	2	3	18	524	59.743	7.21045	extracellular:16356755;plasma membrane:19334764;plastid:21531424	N/A	Chloroplast
AT1G66430.1	pfkB-like carbohydrate kinase family protein	4.17	2	2	6	384	41.4453	5.77002	plastid:21539947;plastid:21531424;plastid:20423899;plastid:20061580;plastid:18633119;plastid:18431481;plastid:16207701	N/A	Unknown
AT1G66670.1	CLP protease proteolytic subunit 3	4.21	1	1	2	309	33.9031	7.72314	plastid:21531424;plastid:20423899;plastid:20061580;plastid:18431481;plastid:16207701;plastid:12938931;plastid:11278690	N/A	Chloroplast
AT1G67090.1	ribulose bisphosphate carboxylase small chain 1A	31.67	5	7	229	180	20.203	7.7085	plasma membrane:19334764;plastid:21539947;plastid:21531424;plastid:20423899;plastid:20061580;plastid:19288221;plastid:18633119;plastid:18431481;plastid:16923014;plastid:16648217;plastid:16207701;plastid:15322131;plastid:15028209;plastid:14729914;plastid:1	peroxisome:10737809;plastid:16299174;plastid:14688290	Chloroplast
AT1G67280.1	Glyoxalase/Bleomycin resistance protein/Dioxygenase superfamily protein	14.57	4	4	7	350	39.1421	7.37158	plastid:21539947;plastid:21531424;plastid:20423899;plastid:20061580;plastid:18633119;plastid:18431481;plastid:16923014;plastid:16648217;plastid:16207701;plastid:11719511	N/A	Mitochondrion
AT1G67430.2	Ribosomal protein L22p/L17e family protein	14.5	2	2	15	131	14.7579	10.0376	cytosol:17934214;cytosol:15821981;cytosol:15734919;nucleus:15496452;plasma membrane:15574830;vacuole:15215502	N/A	Cytoplasm
AT1G68010.1	hydroxypyruvate reductase	33.68	8	8	69	386	42.2209	7.15186	peroxisome:19329564;peroxisome:18931141;peroxisome:17951448;peroxisome:12154131;plasma membrane:15574830;plastid:20061580;plastid:19288221	N/A	Unknown
AT1G68560.1	alpha-xylosidase 1	4.26	3	3	4	915	102.333	6.771	extracellular:21109274;extracellular:19825673;extracellular:16729891;extracellular:16356755;extracellular:16287169;extracellular:15593128;plasma membrane:21433285;plasma membrane:20843791;plasma membrane:19334764;plastid:15028209	N/A	Extracellular
AT1G68590.2	Ribosomal protein PSRP-3/Ycf65	7.36	1	1	11	163	18.1345	9.02686	plastid:21531424;plastid:20423899;plastid:20061580;plastid:18431481;plastid:15028209;plastid:14729914	plastid:19224954	Chloroplast
AT1G69740.1	Aldolase superfamily protein	13.72	4	4	31	430	46.6607	7.31299	plastid:21531424;plastid:20423899;plastid:20061580;plastid:18633119;plastid:18431481;plastid:16207701;plastid:15028209	N/A	Chloroplast
AT1G70410.3	beta carbonic anhydrase 4	3.88	1	1	6	258	28.3945	7.12256	plastid:12938931	plasma membrane:17407539	Cytoplasm
AT1G70600.1	Ribosomal protein L18e/L15 superfamily protein	28.77	1	4	18	146	16.445	10.5942	cytosol:21166475;cytosol:15734919;plasma membrane:19334764;plasma membrane:15574830	N/A	Cytoplasm
AT1G70730.1	Phosphoglucomutase/phosphomannomutase family protein	8.21	2	2	7	585	63.4423	5.8208	cytosol:21166475;plasma membrane:21433285;plasma membrane:19334764;plasma membrane:17644812;plasma membrane:17317660;plastid:20061580	N/A	Cytoplasm
AT1G70890.1	MLP-like protein 43	6.96	1	1	2	158	17.8781	5.84619	plasma membrane:19334764;plasma membrane:15574830;plastid:18431481;plastid:15028209	N/A	Chloroplast
AT1G71820.1	SEC6	1.99	1	1	3	752	85.6194	4.88135	plasma membrane:21433285;plasma membrane:17644812	cytosol:20870962;plasma membrane:20870962	Cytoplasm
AT1G72370.2	40s ribosomal protein SA	20.75	5	5	53	294	31.9606	5.14795	cytosol:21166475;cytosol:17934214;cytosol:15821981;cytosol:15734919;nucleus:14617066;plasma membrane:19334764;plasma membrane:17317660;plastid:21531424;plastid:15028209	cytosol:15610358;nucleus:15610358	Cytoplasm
AT1G72750.1	translocase inner membrane subunit 23-2	7.45	1	1	4	188	19.8663	9.53955	mitochondrion:21841088;mitochondrion:14730085;mitochondrion:14671022;plasma membrane:19334764	mitochondrion:17098851	Mitochondrion
AT1G73060.1	Low PSII Accumulation 3	5.87	1	1	2	358	40.0043	5.22412	plastid:21531424;plastid:20423899;plastid:20061580;plastid:18633119;plastid:18431481;plastid:15028209	N/A	Chloroplast
AT1G73110.1	P-loop containing nucleoside triphosphate hydrolases superfamily protein	9.72	2	2	7	432	48.2947	7.32764	plastid:21531424;plastid:20423899;plastid:20061580;plastid:18431481;plastid:15322131;plastid:15028209;vacuole:18686298	N/A	Chloroplast
AT1G73230.1	Nascent polypeptide-associated complex NAC	13.94	3	3	4	165	17.9934	6.21436	plasma membrane:15574830	N/A	Unknown
AT1G73260.1	kunitz trypsin inhibitor 1	8.84	1	1	2	215	23.778	7.18115	extracellular:21109274;extracellular:16729891;extracellular:16356755;mitochondrion:14671022	cytosol:19995732	Extracellular
AT1G73660.1	protein tyrosine kinase family protein	5.44	2	2	3	1030	112.136	6.16357	N/A	N/A	Nucleus
AT1G73860.1	P-loop containing nucleoside triphosphate hydrolases superfamily protein	1.56	1	1	2	1025	115.058	8.1626	N/A	N/A	Unknown
AT1G73990.1	signal peptide peptidase	1.62	1	1	4	677	75.0475	9.14404	mitochondrion:21841088;plasma membrane:21433285;plasma membrane:19334764;plastid:21531424;plastid:20061580;plastid:18431481;plastid:15028209	N/A	Cell membrane
AT1G74030.1	enolase 1	14.88	4	4	21	477	51.4423	6.12549	plastid:21531424;plastid:20061580	cytosol:12032082;nucleus:12032082;plastid:20002588;plastid:19223001	Chloroplast
AT1G74070.1	Cyclophilin-like peptidyl-prolyl cis-trans isomerase family protein	8.83	2	2	2	317	34.3533	9.46631	plastid:21531424;plastid:20061580;plastid:18431481;plastid:15028209	N/A	Chloroplast
AT1G74100.1	sulfotransferase 16	7.69	2	2	6	338	39.1944	5.61768	N/A	cytosol:16367753	Cytoplasm
AT1G74470.1	Pyridine nucleotide-disulphide oxidoreductase family protein	20.34	7	7	127	467	51.8047	8.90967	plasma membrane:19334764;plastid:21531424;plastid:20423899;plastid:20061580;plastid:19676087;plastid:18431481;plastid:15322131;plastid:15028209;plastid:12938931	N/A	Chloroplast
AT1G75270.1	dehydroascorbate reductase 2	13.15	2	2	9	213	23.3923	6.13818	cytosol:21166475;plasma membrane:17644812	N/A	Unknown
AT1G75330.1	ornithine carbamoyltransferase	14.4	3	3	12	375	40.9757	7.56201	plastid:20061580;plastid:18633119;plastid:18431481;plastid:16207701	N/A	Chloroplast
AT1G75350.1	Ribosomal protein L31	9.72	1	1	17	144	16.0225	9.80322	plastid:21531424;plastid:20423899;plastid:20061580;plastid:18431481;plastid:16207701;plastid:12938931	N/A	Chloroplast
AT1G75950.1	S phase kinase-associated protein 1	9.38	1	1	2	160	17.8458	4.53857	cytosol:21166475;plasma membrane:17317660	cytosol:16283376;nucleus:16333572;nucleus:16283376	Nucleus
AT1G76030.1	ATPase, V1 complex, subunit B protein	43.62	3	13	111	486	54.0736	5.09717	plasma membrane:21433285;plasma membrane:20843791;plasma membrane:19334764;plasma membrane:17644812;plasma membrane:15574830;plastid:20061580;plastid:19288221;plastid:15028209;vacuole:17151019;vacuole:15539469;vacuole:15215502	N/A	Cell membrane
AT1G76080.1	chloroplastic drought-induced stress protein of 32 kD	10.26	2	2	5	302	33.6634	8.45557	plastid:21539947;plastid:21531424;plastid:20423899;plastid:20061580;plastid:18633119;plastid:18431481;plastid:12938931	N/A	Unknown
AT1G76240.1	Arabidopsis protein of unknown function (DUF241)	6.49	1	1	2	308	34.8605	9.30518	N/A	N/A	Nucleus
AT1G76680.1	12-oxophytodienoate reductase 1	10.22	3	3	7	372	41.1415	6.80029	cytosol:21166475	N/A	Cytoplasm
AT1G77490.1	thylakoidal ascorbate peroxidase	7.28	2	2	16	426	46.0636	7.28369	plastid:21531424;plastid:20423899;plastid:20061580;plastid:18633119;plastid:18431481;plastid:15322131;plastid:15028209	N/A	Chloroplast
AT1G77510.1	PDI-like 1-2	15.94	4	5	25	508	56.3294	4.99561	endoplasmic reticulum:16618929;extracellular:18998720;plasma membrane:21433285;plasma membrane:17644812;plastid:18431481;plastid:15028209;vacuole:17151019	N/A	Chloroplast
AT1G77710.1	CONTAINS InterPro DOMAIN/s: Ubiquitin-like, Ufm1 (InterPro:IPR005375); Has 244 Blast hits to 244 proteins in 106 species: Archae - 0; Bacteria - 0; Metazoa - 149; Fungi - 0; Plants - 47; Viruses - 0; Other Eukaryotes - 48 (source: NCBI BLink).	53.76	2	2	6	93	9.92228	9.24658	N/A	N/A	Unknown
AT1G78040.1	Pollen Ole e 1 allergen and extensin family protein	10.53	1	1	4	171	19.2626	7.32764	N/A	N/A	Extracellular
AT1G78060.1	Glycosyl hydrolase family protein	3.78	2	2	2	767	83.8386	8.03076	extracellular:16356755;extracellular:16287169;extracellular:15593128;plasma membrane:19334764;plastid:18431481	N/A	Extracellular
AT1G78150.1	unknown protein; BEST Arabidopsis thaliana protein match is: unknown protein (TAIR:AT1G35780.1); Has 152 Blast hits to 146 proteins in 18 species: Archae - 0; Bacteria - 0; Metazoa - 1; Fungi - 2; Plants - 149; Viruses - 0; Other Eukaryotes - 0 (source: N	6.2	1	1	2	274	29.661	6.58057	N/A	N/A	Chloroplast
AT1G78370.1	glutathione S-transferase TAU 20	5.53	1	1	15	217	24.9906	5.78271	peroxisome:19329564;plasma membrane:19334764;plastid:20061580	N/A	Cytoplasm
AT1G78380.1	glutathione S-transferase TAU 19	27.4	5	5	55	219	25.6343	6.03662	cytosol:21166475;extracellular:18998720;peroxisome:19329564;plasma membrane:17644812;plastid:21539947;plastid:21531424;plastid:20061580;plastid:16207701;vacuole:17151019	cytosol:19174456	Cytoplasm
AT1G78430.1	ROP interactive partner 2	6.48	1	1	3	324	36.0345	8.67529	N/A	N/A	Extracellular
AT1G78630.1	Ribosomal protein L13 family protein	4.15	1	1	26	241	26.772	9.92041	plasma membrane:19334764;plastid:21531424;plastid:20423899;plastid:20061580;plastid:18633119;plastid:18431481;plastid:16207701;plastid:14729914;plastid:11826309	N/A	Chloroplast
AT1G78820.1	D-mannose binding lectin protein with Apple-like carbohydrate-binding domain	8.57	2	2	9	455	50.562	8.47021	extracellular:21109274	N/A	Extracellular
AT1G78830.1	Curculin-like (mannose-binding) lectin family protein	11.87	3	3	17	455	50.3111	8.47021	extracellular:21109274;extracellular:16729891;extracellular:16356755;extracellular:16287169;extracellular:15593128;extracellular:14595688;plasma membrane:20843791;plasma membrane:17317660	N/A	Extracellular
AT1G78900.1	vacuolar ATP synthase subunit A	13.64	6	6	24	623	68.7688	5.23682	plasma membrane:21433285;plasma membrane:20843791;plasma membrane:19334764;plasma membrane:17644812;plasma membrane:17317660;plasma membrane:16635983;plasma membrane:15574830;plastid:21531424;plastid:20061580;plastid:19288221;plastid:15028209;plastid:1293	N/A	Mitochondrion
AT1G79040.1	photosystem II subunit R	32.14	4	4	39	140	14.5766	9.62744	plasma membrane:19334764;plastid:21531424;plastid:20061580;plastid:18633119;plastid:18431481;plastid:15322131;plastid:15028209;plastid:14729914	N/A	Chloroplast
AT1G79090.1	FUNCTIONS IN: molecular_function unknown; INVOLVED IN: biological_process unknown; LOCATED IN: cellular_component unknown; EXPRESSED IN: 25 plant structures; EXPRESSED DURING: 15 growth stages; CONTAINS InterPro DOMAIN/s: Topoisomerase II-associated prote	2.65	2	2	2	793	88.7844	6.59521	plasma membrane:21433285	N/A	Cytoplasm
AT1G79210.1	N-terminal nucleophile aminohydrolases (Ntn hydrolases) superfamily protein	28.94	1	4	31	235	25.7173	5.69385	cytosol:21166475	N/A	Chloroplast
AT1G79230.2	mercaptopyruvate sulfurtransferase 1	8.87	2	2	15	282	31.6902	7.38623	mitochondrion:14671022;mitochondrion:11743115;plastid:21531424;plastid:20061580	mitochondrion:15181206;mitochondrion:10951223;mitochondrion:10734224	Mitochondrion
AT1G79330.1	metacaspase 5	6.59	1	2	10	410	44.8181	6.60986	N/A	N/A	Extracellular
AT1G79340.1	metacaspase 4	6.7	1	2	12	418	45.4553	4.81787	cytosol:21166475;plasma membrane:19334764;plasma membrane:17644812	N/A	Extracellular
AT1G79530.1	glyceraldehyde-3-phosphate dehydrogenase of plastid 1	10.19	3	3	13	422	44.8029	8.63135	N/A	N/A	Chloroplast
AT1G79550.1	phosphoglycerate kinase	35.16	6	9	108	401	42.1054	5.68115	cytosol:21166475;nucleus:14617066;plasma membrane:20843791;plasma membrane:19334764;plasma membrane:17644812;plasma membrane:17317660;plastid:20061580;vacuole:17151019	N/A	Cytoplasm
AT1G79850.1	ribosomal protein S17	20.13	2	2	17	149	16.2718	10.5649	plastid:21531424;plastid:20423899;plastid:20061580;plastid:18431481;plastid:16207701;plastid:15028209;plastid:12938931	N/A	Chloroplast
AT1G79870.2	D-isomer specific 2-hydroxyacid dehydrogenase family protein	6.12	1	1	4	294	32.1768	5.69385	cytosol:21166475;plastid:20061580	N/A	Cytoplasm
AT1G79930.2	heat shock protein 91	5.83	3	3	16	789	87.2622	5.30029	cytosol:21166475;plasma membrane:21433285;plasma membrane:19334764;plasma membrane:17317660	N/A	Nucleus
AT1G80480.1	plastid transcriptionally active 17	4.5	2	2	8	444	49.4568	6.1001	plastid:21531424;plastid:20423899;plastid:20061580;plastid:18633119;plastid:18431481	N/A	Unknown
AT1G80560.1	isopropylmalate dehydrogenase 2	19.01	3	4	20	405	43.3437	6.06201	plastid:21531424;plastid:20061580;plastid:18431481;plastid:16207701;plastid:12938931	N/A	Chloroplast
AT1G80600.1	HOPW1-1-interacting 1	4.38	1	1	3	457	48.7965	6.80029	plastid:21531424;plastid:20423899;plastid:20061580;plastid:18431481;plastid:16207701;plastid:15028209	N/A	Mitochondrion
AT1G80670.1	Transducin/WD40 repeat-like superfamily protein	5.73	1	1	10	349	38.2437	8.36768	cytosol:21166475;plasma membrane:19334764	nucleus:21189294	Nucleus
AT2G01140.1	Aldolase superfamily protein	6.14	1	2	13	391	42.3006	8.08936	mitochondrion:21841088;mitochondrion:18385124;mitochondrion:14671022;mitochondrion:12492832;plasma membrane:19334764;plastid:21531424;plastid:20423899;plastid:20061580;plastid:18431481;plastid:16461379;plastid:16414959;plastid:15028209	plastid:19036033	Chloroplast
AT2G01250.1	Ribosomal protein L30/L7 family protein	11.16	1	2	10	242	28.1535	9.93506	cytosol:21166475;cytosol:17934214;cytosol:15734919;plasma membrane:20843791;plasma membrane:19334764;plasma membrane:17317660;plastid:15028209;vacuole:17151019;vacuole:15215502	N/A	Cytoplasm
AT2G01530.1	MLP-like protein 329	29.14	2	4	24	151	17.5906	5.5542	N/A	N/A	Nucleus
AT2G01820.1	Leucine-rich repeat protein kinase family protein	1.38	1	1	4	943	101.896	6.354	extracellular:16287169;plasma membrane:21433285;plasma membrane:20843791;plasma membrane:19334764;plasma membrane:17644812;plasma membrane:17317660;plasma membrane:15308754	N/A	Extracellular
AT2G02500.1	Nucleotide-diphospho-sugar transferases superfamily protein	4.64	1	1	3	302	33.9157	6.16357	plastid:21531424;plastid:20423899;plastid:20061580;plastid:18633119;plastid:18431481;plastid:16207701	N/A	Cytoplasm
AT2G03440.1	nodulin-related protein 1	7.49	1	1	9	187	19.6885	7.82568	N/A	N/A	Unknown
AT2G03680.1	spiral1	15.97	1	1	12	119	11.9129	8.1626	N/A	cytoskeleton:15155883;cytoskeleton:15084720	Unknown
AT2G04030.2	Chaperone protein htpG family protein	11.58	6	6	17	777	88.2016	5.0083	mitochondrion:17137349;mitochondrion:14671022;mitochondrion:11743115;plasma membrane:21433285;plasma membrane:20843791;plasma membrane:19334764;plastid:21539947;plastid:21531424;plastid:20423899;plastid:20061580;plastid:18633119;plastid:18431481;plastid:1	plastid:18368500	Chloroplast
AT2G04039.2	unknown protein; FUNCTIONS IN: molecular_function unknown; LOCATED IN: chloroplast; EXPRESSED IN: 21 plant structures; EXPRESSED DURING: 13 growth stages; CONTAINS InterPro DOMAIN/s: Protein of unknown function DUF2996 (InterPro:IPR021374); Has 157 Blast	7.88	1	1	9	165	18.3235	6.34131	plastid:20423899;plastid:20061580;plastid:18431481;plastid:15028209	N/A	Mitochondrion
AT2G04350.1	AMP-dependent synthetase and ligase family protein	2.5	1	1	3	720	78.2935	7.60596	endoplasmic reticulum:16618929;plasma membrane:21433285;plasma membrane:20843791;plastid:20061580	N/A	Mitochondrion
AT2G04495.1	unknown protein; FUNCTIONS IN: molecular_function unknown; INVOLVED IN: biological_process unknown; LOCATED IN: endomembrane system; BEST Arabidopsis thaliana protein match is: unknown protein (TAIR:AT2G04515.1); Has 30201 Blast hits to 17322 proteins in	6.44	1	1	7	202	22.9771	5.10986	N/A	N/A	Unknown
AT2G05070.1	photosystem II light harvesting complex gene 2.2	8.3	1	2	36	265	28.6024	5.42725	plastid:21531424;plastid:20061580;plastid:18633119;plastid:18431481;plastid:16414959;plastid:15322131;plastid:15028209;plastid:14729914;vacuole:17151019	N/A	Chloroplast
AT2G05220.1	Ribosomal S17 family protein	22.86	5	5	57	140	15.9415	10.0376	N/A	N/A	Cytoplasm
AT2G05710.1	aconitase 3	10.2	7	7	43	990	108.133	7.1665	mitochondrion:21841088;mitochondrion:18385124;mitochondrion:17137349;mitochondrion:14671022;mitochondrion:12492832;mitochondrion:11743115;mitochondrion:11743114;plasma membrane:21433285;plasma membrane:19334764;plastid:21531424;plastid:20061580;plastid:18	N/A	Mitochondrion
AT2G05830.2	NagB/RpiA/CoA transferase-like superfamily protein	4.91	1	1	2	326	34.2539	6.80029	N/A	N/A	Unknown
AT2G05840.2	20S proteasome subunit PAA2	23.64	3	4	13	220	24.4404	6.69775	cytosol:15734919	N/A	Chloroplast
AT2G05990.1	NAD(P)-binding Rossmann-fold superfamily protein	3.08	1	1	5	390	41.1881	8.99756	plastid:21531424;plastid:20423899;plastid:20061580;plastid:18633119;plastid:18431481;plastid:16207701;plastid:15028209;plastid:14729914;plastid:12938931;plastid:11826309	N/A	Chloroplast
AT2G06050.2	oxophytodienoate-reductase 3	7.16	2	2	2	391	42.6644	7.86963	peroxisome:19329564;peroxisome:18931141;peroxisome:17951448	peroxisome:16963437	Unknown
AT2G06210.1	binding	1.28	1	1	4	1091	124.011	5.32568	N/A	N/A	Nucleus
AT2G06850.1	xyloglucan endotransglucosylase/hydrolase 4	8.45	2	2	7	296	34.2689	8.90967	extracellular:21109274;extracellular:16356755;extracellular:16287169;extracellular:15593128;plasma membrane:21433285;plasma membrane:19334764;plastid:15028209	extracellular:15610358	Extracellular
AT2G10940.1	Bifunctional inhibitor/lipid-transfer protein/seed storage 2S albumin superfamily protein	4.47	1	1	2	291	29.6289	9.39307	plasma membrane:19334764;plastid:18431481;plastid:15322131;plastid:15028209	N/A	Unknown
AT2G12875.1	unknown protein; Has 30201 Blast hits to 17322 proteins in 780 species: Archae - 12; Bacteria - 1396; Metazoa - 17338; Fungi - 3422; Plants - 5037; Viruses - 0; Other Eukaryotes - 2996 (source: NCBI BLink).	4	1	1	2	325	36.8794	4.53857	N/A	N/A	Nucleus
AT2G13360.1	alanine:glyoxylate aminotransferase	4.24	1	1	2	401	44.1801	7.82568	peroxisome:19329564;peroxisome:18931141;peroxisome:17951448;plasma membrane:14506206;plastid:21531424;plastid:20061580;plastid:18633119;plastid:15028209	N/A	Unknown
AT2G14170.2	aldehyde dehydrogenase 6B2	3.21	1	1	2	498	53.3721	5.99854	mitochondrion:21841088;mitochondrion:14764908;mitochondrion:14671022;mitochondrion:12492832;mitochondrion:11743115	N/A	Mitochondrion
AT2G14720.1	vacuolar sorting receptor 4	4.46	2	2	15	628	69.7666	5.47803	plasma membrane:21433285	golgi:15632053;plasma membrane:20807880;vacuole:20807880;vacuole:16980567	Unknown
AT2G15620.1	nitrite reductase 1	12.29	5	5	22	586	65.4636	6.27783	mitochondrion:14671022;plasma membrane:21433285;plastid:21539947;plastid:21531424;plastid:20423899;plastid:20061580;plastid:18633119;plastid:18433418;plastid:18431481;plastid:16207701;plastid:15028209	N/A	Chloroplast
AT2G16600.2	rotamase CYP 3	34.44	3	4	31	151	15.9819	6.55127	cytosol:21166475;peroxisome:19329564;plasma membrane:19334764;plasma membrane:17644812;plasma membrane:15574830	N/A	Cytoplasm
AT2G17130.2	isocitrate dehydrogenase subunit 2	4.41	1	1	2	363	39.1239	6.32861	mitochondrion:14671022	N/A	Mitochondrion
AT2G17390.1	ankyrin repeat-containing 2B	12.5	1	3	6	344	36.8758	4.4751	plasma membrane:17317660;plastid:20061580	N/A	Cytoplasm
AT2G17630.1	Pyridoxal phosphate (PLP)-dependent transferases superfamily protein	12.56	3	4	31	422	46.6037	8.06006	plastid:21531424;plastid:20061580;plastid:18431481	N/A	Chloroplast
AT2G18510.1	RNA-binding (RRM/RBD/RNP motifs) family protein	4.68	1	1	6	363	39.8627	7.85498	nucleus:15496452;plasma membrane:19334764	N/A	Nucleus
AT2G18960.1	H(+)-ATPase 1	3.06	2	2	2	949	104.158	6.69775	plasma membrane:21433285;plasma membrane:21413151;plasma membrane:20843791;plasma membrane:20374526;plasma membrane:19334764;plasma membrane:17644812;plasma membrane:17317660;plasma membrane:16635983;plasma membrane:16618929;plasma membrane:15574830;plasm	plasma membrane:21617383	Cell membrane
AT2G18980.1	Peroxidase superfamily protein	4.02	1	1	7	323	35.8093	9.5542	plasma membrane:19334764	N/A	Extracellular
AT2G19730.1	Ribosomal L28e protein family	33.57	4	4	81	143	15.8857	10.5796	cytosol:17934214;cytosol:15821981;plasma membrane:19334764;plasma membrane:17317660;plasma membrane:15574830	N/A	Unknown
AT2G19750.1	Ribosomal protein S30 family protein	16.13	1	1	17	62	6.88293	12.2349	plasma membrane:19334764	N/A	Cytoplasm
AT2G19760.1	profilin 1	35.11	3	3	29	131	14.2571	4.81787	cytosol:21166475;plasma membrane:17644812	cytoskeleton:19200149	Cytoplasm
AT2G19770.1	profilin 5	9.7	1	1	3	134	14.5401	5.19873	N/A	N/A	Cytoplasm
AT2G19940.1	oxidoreductases, acting on the aldehyde or oxo group of donors, NAD or NADP as acceptor;copper ion binding	12.22	3	3	21	401	44.108	8.29443	nucleus:15496452;plastid:21531424;plastid:20423899;plastid:20061580;plastid:18633119;plastid:18431481	N/A	Cytoplasm
AT2G20050.2	protein serine/threonine phosphatases;protein kinases;catalytics;cAMP-dependent protein kinase regulators;ATP binding;protein serine/threonine phosphatases	1.65	1	1	2	1091	121.013	5.18604	plasma membrane:21433285;plasma membrane:17317660	N/A	Chloroplast
AT2G20140.1	AAA-type ATPase family protein	16.25	5	5	10	443	49.316	6.1001	cytosol:21166475;plasma membrane:19334764;plasma membrane:17317660	N/A	Nucleus
AT2G20260.1	photosystem I subunit E-2	28.28	2	3	15	145	15.18	9.94971	plasma membrane:19334764;plastid:21531424;plastid:20423899;plastid:20061580;plastid:18633119;plastid:18431481;plastid:16461379;plastid:15322131;plastid:15028209;plastid:14729914	N/A	Chloroplast
AT2G20270.1	Thioredoxin superfamily protein	23.46	2	2	25	179	19.1127	8.1626	plastid:21531424;plastid:20423899;plastid:20061580;plastid:18431481;plastid:16207701	N/A	Chloroplast
AT2G20360.1	NAD(P)-binding Rossmann-fold superfamily protein	10.2	2	2	4	402	43.9078	9.23193	mitochondrion:21841088;mitochondrion:20197505;mitochondrion:18189341;mitochondrion:17406791;mitochondrion:15276431;mitochondrion:14671022;mitochondrion:12837548;plasma membrane:19334764;plasma membrane:15574830	N/A	Mitochondrion
AT2G20420.1	ATP citrate lyase (ACL) family protein	11.88	3	3	9	421	45.3169	6.7124	mitochondrion:21841088;mitochondrion:21296373;mitochondrion:18385124;mitochondrion:17137349;mitochondrion:14671022;mitochondrion:12492832;mitochondrion:11743115;mitochondrion:11743114;plasma membrane:21433285;plasma membrane:19334764	N/A	Mitochondrion
AT2G20580.1	26S proteasome regulatory subunit S2 1A	5.95	3	3	3	891	98.0818	5.09717	cytosol:21166475;cytosol:14623884;plasma membrane:21433285;plasma membrane:19334764;plasma membrane:17317660;plasma membrane:15574830	N/A	Nucleus
AT2G20630.1	PP2C induced by AVRRPM1	4.3	1	1	6	279	30.4776	6.13818	N/A	N/A	Unknown
AT2G21010.1	Calcium-dependent lipid-binding (CaLB domain) family protein	10.16	2	2	3	256	29.5252	6.87354	N/A	N/A	Unknown
AT2G21045.1	Rhodanese/Cell cycle control phosphatase superfamily protein	17.16	2	2	3	169	19.0274	6.78564	N/A	N/A	Cytoplasm
AT2G21060.1	glycine-rich protein 2B	10.95	1	1	2	201	19.0654	6.75635	N/A	N/A	Unknown
AT2G21130.1	Cyclophilin-like peptidyl-prolyl cis-trans isomerase family protein	16.67	1	2	22	174	18.4522	8.1626	cytosol:21166475;plasma membrane:17644812	N/A	Cytoplasm
AT2G21170.2	triosephosphate isomerase	34.64	8	8	102	306	32.2867	7.48877	cytosol:21166475;mitochondrion:21841088;mitochondrion:14671022;plasma membrane:19334764;plastid:21539947;plastid:21531424;plastid:20423899;plastid:20061580;plastid:18633119;plastid:18431481;plastid:16648217;plastid:16207701;plastid:15028209;plastid:129389	cytosol:10737809;plastid:19036033	Chloroplast
AT2G21330.3	fructose-bisphosphate aldolase 1	15.94	1	6	54	389	41.7813	6.27783	plastid:21539947;plastid:21531424;plastid:20423899;plastid:20061580;plastid:19288221;plastid:18633119;plastid:18431481;plastid:16648217;plastid:16461379;plastid:16414959;plastid:16207701;plastid:15028209;plastid:12938931;plastid:11719511	plastid:16414959	Chloroplast
AT2G21530.1	SMAD/FHA domain-containing protein	20.1	3	3	17	209	22.6615	7.88428	plastid:21531424;plastid:20061580;plastid:18633119;plastid:18431481;plastid:15322131	N/A	Chloroplast
AT2G21580.2	Ribosomal protein S25 family protein	42.99	4	5	13	107	11.9335	10.6821	cytosol:15734919;plasma membrane:19334764;vacuole:17151019	N/A	Cytoplasm
AT2G21660.1	cold, circadian rhythm, and rna binding 2	26.7	2	3	51	176	16.8796	6.15088	cytosol:21166475;peroxisome:19329564;peroxisome:17951448;plasma membrane:19334764;plasma membrane:15574830;plastid:20061580	cytosol:21453442;nucleus:21453442;nucleus:14756317	Unknown
AT2G21870.2	copper ion binding;cobalt ion binding;zinc ion binding	4.55	1	1	6	220	25.1443	9.01221	mitochondrion:21841088;mitochondrion:18189341;mitochondrion:15276431;mitochondrion:14671022;mitochondrion:12681508;mitochondrion:12492832;mitochondrion:11870776;mitochondrion:11743115;mitochondrion:11743114;nucleus:15496452;plasma membrane:19334764;plasti	nucleus:15496452;unclear:15496452	Chloroplast
AT2G22170.1	Lipase/lipooxygenase, PLAT/LH2 family protein	16.39	2	2	26	183	20.1169	5.31299	extracellular:21109274;extracellular:16729891;extracellular:16356755;extracellular:15694452;plasma membrane:19334764;plastid:21539947;plastid:16648217;plastid:15028209	endoplasmic reticulum:15141064	Extracellular
AT2G22230.1	Thioesterase superfamily protein	6.36	1	1	8	220	24.2264	8.48486	plastid:21531424;plastid:20061580;plastid:18431481;plastid:15028209	N/A	Chloroplast
AT2G22360.1	DNAJ heat shock family protein	6.33	1	2	5	442	47.7311	9.11475	plasma membrane:19334764;plastid:21531424;plastid:20423899;plastid:20061580;plastid:18431481;plastid:15322131	N/A	Mitochondrion
AT2G22490.1	Cyclin D2;1	7.76	1	1	2	361	40.554	5.08447	N/A	nucleus:20018602	Nucleus
AT2G22780.1	peroxisomal NAD-malate dehydrogenase 1	9.32	2	2	4	354	37.4415	7.95752	peroxisome:19329564;peroxisome:18931141;peroxisome:17951448;peroxisome:14581625;peroxisome:12154131;plastid:18431481	N/A	Unknown
AT2G23350.1	poly(A) binding protein 4	12.24	4	4	15	662	71.6071	6.85889	cytosol:21166475;plasma membrane:21433285;plasma membrane:19334764	N/A	Unknown
AT2G23600.1	acetone-cyanohydrin lyase	12.17	2	2	6	263	29.6475	5.33838	N/A	N/A	Unknown
AT2G24020.2	Uncharacterised BCR, YbaB family COG0718	27.22	3	3	13	180	19.6127	9.1001	plastid:21531424;plastid:20423899;plastid:20061580;plastid:18431481;plastid:16207701;plastid:15322131;plastid:12938931	N/A	Chloroplast
AT2G24050.1	MIF4G domain-containing protein / MA3 domain-containing protein	6.69	3	3	9	747	82.8377	7.66455	cytosol:21166475;plasma membrane:21433285;plastid:21531424	N/A	Cytoplasm
AT2G24090.1	Ribosomal protein L35	13.79	2	2	13	145	16.0788	11.8394	plastid:21531424;plastid:20061580;plastid:18431481	N/A	Chloroplast
AT2G24200.1	Cytosol aminopeptidase family protein	14.81	3	4	23	520	54.475	5.92236	cytosol:21166475;extracellular:18998720;mitochondrion:21841088;plasma membrane:21433285;plasma membrane:19334764;plasma membrane:15574830;plastid:20061580;vacuole:15215502	N/A	Chloroplast
AT2G24270.2	aldehyde dehydrogenase 11A3	22.58	7	7	62	496	53.0262	6.63916	plastid:20061580	N/A	Cytoplasm
AT2G24940.1	membrane-associated progesterone binding protein 2	40	2	2	22	100	11.0244	4.88135	cytosol:21166475	N/A	Unknown
AT2G25080.1	glutathione peroxidase 1	5.08	1	1	14	236	25.9993	9.37842	plastid:21531424;plastid:20423899;plastid:20061580;plastid:18633119;plastid:18431481;plastid:15322131;plastid:15028209;plastid:12938931;plastid:12766230	N/A	Chloroplast
AT2G25970.1	KH domain-containing protein	3.48	1	1	2	632	64.5674	5.49072	cytosol:21166475	N/A	Unknown
AT2G25980.1	Mannose-binding lectin superfamily protein	7.57	2	2	4	449	48.9484	6.53662	N/A	N/A	Cytoplasm
AT2G26080.1	glycine decarboxylase P-protein 2	9.87	1	6	18	1044	113.703	6.65381	mitochondrion:21841088;mitochondrion:21296373;mitochondrion:18385124;mitochondrion:17137349;mitochondrion:14671022;plasma membrane:21433285;plastid:15028209;plastid:12938931	N/A	Mitochondrion
AT2G26340.1	unknown protein; FUNCTIONS IN: molecular_function unknown; INVOLVED IN: biological_process unknown; LOCATED IN: chloroplast thylakoid membrane, chloroplast thylakoid lumen, chloroplast; EXPRESSED IN: 22 plant structures; EXPRESSED DURING: 13 growth stages	14.62	3	3	6	253	27.8065	7.40088	plastid:21531424;plastid:20061580;plastid:18431481;plastid:15322131;plastid:15028209;plastid:14729914	N/A	Nucleus
AT2G26540.1	uroporphyrinogen-III synthase family protein	4.36	1	1	2	321	34.2038	8.01611	plastid:20423899;plastid:20061580;plastid:18431481	plastid:18042043	Chloroplast
AT2G26590.1	regulatory particle non-ATPase 13	13.67	3	3	10	300	33.2765	4.44971	N/A	N/A	Unknown
AT2G26670.2	Plant haem oxygenase (decyclizing) family protein	9.83	1	1	2	234	27.0588	8.30908	plastid:21531424;plastid:20423899;plastid:20061580;plastid:18431481	plastid:19860740;plastid:10072395	Chloroplast
AT2G27100.1	C2H2 zinc-finger protein SERRATE (SE)	3.61	2	2	3	720	81.0485	8.38232	cytosol:21166475;nucleus:15496452;plasma membrane:21433285;plastid:15028209	N/A	Nucleus
AT2G27210.2	BRI1 suppressor 1 (BSU1)-like 3	2.4	1	1	2	1001	106.957	5.80811	plasma membrane:17317660	N/A	Nucleus
AT2G27600.1	AAA-type ATPase family protein	8.51	3	3	5	435	48.5627	6.96143	N/A	N/A	Cytoplasm
AT2G27680.1	NAD(P)-linked oxidoreductase superfamily protein	4.17	1	1	2	384	43.1272	8.11865	plastid:21531424;plastid:20423899;plastid:20061580;plastid:18633119;plastid:18431481;plastid:12938931	N/A	Unknown
AT2G27710.1	60S acidic ribosomal protein family	67.83	3	5	82	115	11.4369	4.67822	cytosol:21166475;cytosol:17934214;cytosol:15821981;cytosol:15734919;nucleus:15496452;nucleus:14617066;plasma membrane:19334764;plasma membrane:17317660;plastid:20061580	N/A	Unknown
AT2G27720.1	60S acidic ribosomal protein family	64.35	3	5	52	115	11.4449	4.61475	cytosol:21166475;cytosol:17934214;cytosol:15821981;cytosol:15734919;nucleus:14617066;plasma membrane:19334764	N/A	Cytoplasm
AT2G28000.1	chaperonin-60alpha	33.28	15	15	217	586	62.0338	5.18604	mitochondrion:18385124;mitochondrion:17137349;mitochondrion:14671022;mitochondrion:11743115;plasma membrane:21433285;plasma membrane:19334764;plastid:21539947;plastid:21531424;plastid:20423899;plastid:20061580;plastid:19288221;plastid:18633119;plastid:184	plastid:19036033	Unknown
AT2G28190.1	copper/zinc superoxide dismutase 2	16.67	1	1	9	216	22.2303	7.00537	plastid:20423899;plastid:20061580;plastid:18633119;plastid:18431481;plastid:16648217;plastid:15028209	N/A	Chloroplast
AT2G28490.1	RmlC-like cupins superfamily protein	5.09	2	2	13	511	55.6697	6.16357	extracellular:21109274	N/A	Extracellular
AT2G28790.1	Pathogenesis-related thaumatin superfamily protein	12.85	3	3	12	249	26.9999	7.6499	extracellular:16729891;extracellular:16356755;extracellular:16287169;plasma membrane:19334764	N/A	Extracellular
AT2G28900.1	outer plastid envelope protein 16-1	12.16	1	1	9	148	15.4721	9.12939	mitochondrion:21841088;plasma membrane:19334764;plastid:20061580;plastid:18431481;plastid:15028209;plastid:12938931;plastid:12766230;vacuole:15539469	plastid:17098851	Chloroplast
AT2G29080.1	FTSH protease 3	2.6	1	1	10	809	89.2971	7.26904	mitochondrion:14671022;plasma membrane:21433285;plastid:15322131;unclear:16618929	N/A	Mitochondrion
AT2G29450.1	glutathione S-transferase tau 5	5.36	1	1	7	224	25.9836	5.5542	cytosol:21166475;plasma membrane:17644812	N/A	Cytoplasm
AT2G29750.1	UDP-glucosyl transferase 71C1	3.53	1	1	2	481	53.8405	4.91943	N/A	N/A	Unknown
AT2G30050.1	transducin family protein / WD-40 repeat family protein	3.97	1	1	16	302	32.622	5.74463	nucleus:15496452	cytosol:21189294;nucleus:21189294;nucleus:15496452	Cytoplasm
AT2G30110.1	ubiquitin-activating enzyme 1	4.44	3	3	7	1080	120.175	5.2749	cytosol:21166475;plasma membrane:21433285;plasma membrane:19334764;plasma membrane:17317660	N/A	Nucleus
AT2G30695.1	FUNCTIONS IN: molecular_function unknown; INVOLVED IN: protein folding, protein transport; LOCATED IN: chloroplast stroma, chloroplast; EXPRESSED IN: 23 plant structures; EXPRESSED DURING: 13 growth stages; CONTAINS InterPro DOMAIN/s: Trigger factor, ribo	11.56	2	2	17	199	22.2465	6.78564	plastid:21531424;plastid:20423899;plastid:20061580;plastid:18633119;plastid:18431481	N/A	Chloroplast
AT2G30860.2	glutathione S-transferase PHI 9	43.37	6	6	38	166	18.6096	6.53662	cytosol:21166475;plasma membrane:19334764;plasma membrane:17644812;plastid:20061580;plastid:18633119;plastid:16648217;plastid:14729914;vacuole:15539469	cytosol:19174456	Cytoplasm
AT2G30930.1	unknown protein; FUNCTIONS IN: molecular_function unknown; INVOLVED IN: biological_process unknown; LOCATED IN: chloroplast, plasma membrane, membrane; EXPRESSED IN: 24 plant structures; EXPRESSED DURING: 14 growth stages; BEST Arabidopsis thaliana protei	22.56	2	2	15	164	16.9255	5.03369	plasma membrane:19334764;plasma membrane:17644812;plasma membrane:15574830;plasma membrane:15060130;plastid:20061580;plastid:18431481	N/A	Unknown
AT2G30950.1	FtsH extracellular protease family	29.06	10	15	133	695	74.1114	6.354	plasma membrane:21433285;plasma membrane:19334764;plastid:21531424;plastid:20061580;plastid:19676087;plastid:18633119;plastid:18431481;plastid:16648217;plastid:15322131;plastid:15028209;plastid:14729914;plastid:12938931;plastid:11719511	N/A	Unknown
AT2G30970.1	aspartate aminotransferase 1	13.95	4	4	25	430	47.727	8.19189	mitochondrion:21841088;mitochondrion:21296373;mitochondrion:18385124;mitochondrion:14671022;mitochondrion:11743115;plasma membrane:19334764;vacuole:15215502	N/A	Mitochondrion
AT2G31390.1	pfkB-like carbohydrate kinase family protein	14.77	3	3	9	325	35.2532	5.49072	cytosol:21166475;plasma membrane:17644812	N/A	Unknown
AT2G31670.1	Stress responsive alpha-beta barrel domain protein	8.37	2	2	25	263	28.8471	6.96143	peroxisome:19329564;peroxisome:17951448;plastid:21539947;plastid:21531424;plastid:20423899;plastid:20061580;plastid:18633119;plastid:18431481;plastid:16207701;plastid:15028209	N/A	Chloroplast
AT2G32240.1	FUNCTIONS IN: molecular_function unknown; INVOLVED IN: response to cadmium ion; LOCATED IN: plasma membrane; EXPRESSED IN: 25 plant structures; EXPRESSED DURING: 13 growth stages; CONTAINS InterPro DOMAIN/s: Prefoldin (InterPro:IPR009053); BEST Arabidopsi	3.23	2	2	9	1333	148.525	4.75439	plasma membrane:21433285;plasma membrane:19334764;plasma membrane:17317660	N/A	Cytoplasm
AT2G32520.1	alpha/beta-Hydrolases superfamily protein	9.62	1	1	2	239	25.9051	5.46533	cytosol:21166475;plastid:18431481	N/A	Nucleus
AT2G33150.1	peroxisomal 3-ketoacyl-CoA thiolase 3	37.45	11	11	170	462	48.548	8.33838	mitochondrion:21841088;mitochondrion:14764908;mitochondrion:14671022;mitochondrion:11743114;nucleus:15496452;peroxisome:19329564;peroxisome:18931141;peroxisome:17951448;plasma membrane:19334764;plastid:15028209;vacuole:17151019	peroxisome:17120136;unclear:15496452	Unknown
AT2G33210.2	heat shock protein 60-2	19.83	6	8	72	580	61.4392	6.32861	mitochondrion:21841088;mitochondrion:21296373;mitochondrion:17137349;mitochondrion:15276431;mitochondrion:14671022;mitochondrion:11743115;plasma membrane:21433285;plasma membrane:19334764;plasma membrane:17317660;plastid:20061580;plastid:15028209;vacuole:	N/A	Mitochondrion
AT2G33340.3	MOS4-associated complex 3B	2.27	1	1	2	485	52.5179	6.63916	plastid:15028209	N/A	Nucleus
AT2G33800.1	Ribosomal protein S5 family protein	17.49	4	4	63	303	32.6248	8.96826	nucleus:14617066;plasma membrane:19334764;plastid:21531424;plastid:20423899;plastid:20061580;plastid:18431481;plastid:16207701;plastid:15028209;plastid:14729914;plastid:11826309	N/A	Chloroplast
AT2G34040.1	Apoptosis inhibitory protein 5 (API5)	2.71	1	1	2	553	61.6056	7.98682	cytosol:21166475	N/A	Unknown
AT2G34430.1	light-harvesting chlorophyll-protein complex II subunit B1	10.15	2	3	21	266	28.1522	5.2749	plasma membrane:19334764;plastid:21531424;plastid:20061580;plastid:18633119;plastid:18431481;plastid:15322131;plastid:15028209;plastid:14729914;plastid:12938931;plastid:12766230	N/A	Chloroplast
AT2G34460.1	NAD(P)-binding Rossmann-fold superfamily protein	2.86	1	1	9	280	30.4521	8.96826	plasma membrane:19334764;plastid:22274653;plastid:21531424;plastid:20061580;plastid:18431481;plastid:16461379;plastid:16414959;plastid:15322131;plastid:15028209;plastid:12938931;plastid:12766230	N/A	Mitochondrion
AT2G34470.1	urease accessory protein G	5.09	1	1	11	275	30.0641	6.52197	plasma membrane:19334764	N/A	Cytoplasm
AT2G34480.1	Ribosomal protein L18ae/LX family protein	5.06	1	1	3	178	21.2934	10.4771	cytosol:21166475;cytosol:17934214;cytosol:15821981;cytosol:15734919;plasma membrane:19334764;plasma membrane:17317660;vacuole:17151019	N/A	Cytoplasm
AT2G34700.1	Pollen Ole e 1 allergen and extensin family protein	22.29	2	2	18	175	18.8206	9.34912	extracellular:21109274;extracellular:16729891;extracellular:16356755	N/A	Extracellular
AT2G35040.2	AICARFT/IMPCHase bienzyme family protein	8.07	2	2	9	545	59.434	6.30322	plastid:21539947;plastid:21531424;plastid:20061580;plastid:18431481;plastid:16923014;plastid:16207701	N/A	Unknown
AT2G35370.1	glycine decarboxylase complex H	27.88	2	4	136	165	17.9359	5.33838	mitochondrion:21296373;mitochondrion:18385124;nucleus:14617066;plastid:15028209;plastid:14729914	N/A	Mitochondrion
AT2G35490.1	Plastid-lipid associated protein PAP / fibrillin family protein	3.99	1	1	2	376	40.4805	4.55127	plastid:22274653;plastid:21531424;plastid:20061580;plastid:18431481;plastid:16648217;plastid:16461379;plastid:16414959;plastid:15322131;plastid:15028209;plastid:14729914;plastid:11826309	N/A	Chloroplast
AT2G35605.1	SWIB/MDM2 domain superfamily protein	24.77	2	2	4	109	11.9434	9.93506	N/A	N/A	Nucleus
AT2G35840.1	Sucrose-6F-phosphate phosphohydrolase family protein	8.77	2	2	5	422	47.8254	6.59521	cytosol:21166475	unclear:15610358	Unknown
AT2G36060.3	MMS ZWEI homologue 3	18.06	1	2	5	144	16.3711	7.03467	cytosol:21166475;plasma membrane:19334764	N/A	Nucleus
AT2G36130.1	Cyclophilin-like peptidyl-prolyl cis-trans isomerase family protein	10.37	1	1	5	164	18.2212	8.44092	cytosol:21166475	N/A	Cytoplasm
AT2G36160.1	Ribosomal protein S11 family protein	26	3	3	5	150	16.2467	10.5942	cytosol:21166475;cytosol:17934214;cytosol:15734919;plasma membrane:19334764;plasma membrane:17317660;plasma membrane:15574830;plastid:20061580;plastid:15028209;vacuole:17151019	N/A	Cytoplasm
AT2G36460.1	Aldolase superfamily protein	37.99	3	8	50	358	38.3629	7.38623	cytosol:21166475;extracellular:18998720;plasma membrane:19334764;plasma membrane:17644812;plastid:20061580	N/A	Cytoplasm
AT2G36530.1	Enolase	58.56	17	17	292	444	47.6893	5.77002	cytosol:21166475;extracellular:18998720;extracellular:15157177;peroxisome:19329564;plasma membrane:21433285;plasma membrane:20843791;plasma membrane:19334764;plasma membrane:17644812;plasma membrane:17317660;plasma membrane:15574830;plastid:20061580;vacuo	cytosol:20002588;nucleus:20002588	Cytoplasm
AT2G36720.1	Acyl-CoA N-acyltransferase with RING/FYVE/PHD-type zinc finger domain	1.99	1	1	7	1007	110.834	8.41162	N/A	N/A	Nucleus
AT2G36880.1	methionine adenosyltransferase 3	26.41	4	7	64	390	42.4706	6.17627	cytosol:21166475;nucleus:14505352;plasma membrane:19334764;plasma membrane:17317660;plastid:21531424	N/A	Cytoplasm
AT2G37130.2	Peroxidase superfamily protein	6.08	1	1	2	296	33.2508	7.6792	cytosol:21166475;plasma membrane:19334764	N/A	Extracellular
AT2G37190.1	Ribosomal protein L11 family protein	22.29	3	3	45	166	17.9307	8.96826	cytosol:21166475;cytosol:15821981;nucleus:15496452;nucleus:14617066;plasma membrane:19334764;plasma membrane:15574830;plastid:20061580	N/A	Cytoplasm
AT2G37220.1	RNA-binding (RRM/RBD/RNP motifs) family protein	23.18	4	4	82	289	30.6992	5.16064	plastid:21539947;plastid:21531424;plastid:20423899;plastid:20061580;plastid:18633119;plastid:18431481;plastid:16923014;plastid:16648217;plastid:16207701;plastid:14729914;plastid:12938931;plastid:11826309	N/A	Chloroplast
AT2G37270.1	ribosomal protein 5B	17.39	3	3	11	207	22.9762	9.67139	cytosol:21166475;cytosol:15821981;cytosol:15734919;plasma membrane:19334764;plasma membrane:17317660;plastid:21531424;vacuole:17151019	N/A	Chloroplast
AT2G37550.1	ARF-GAP domain 7	2.85	1	1	2	456	49.2213	6.32861	N/A	N/A	Golgi body
AT2G37660.1	NAD(P)-binding Rossmann-fold superfamily protein	36	7	8	41	325	34.8582	8.30908	plastid:21531424;plastid:20423899;plastid:20061580;plastid:18633119;plastid:18431481;plastid:16648217;plastid:16207701;plastid:15028209	N/A	Unknown
AT2G37970.1	SOUL heme-binding family protein	8.89	1	1	2	225	24.909	8.80713	plasma membrane:19334764;plasma membrane:17644812;plasma membrane:17317660;plasma membrane:15060130	N/A	Cytoplasm
AT2G37990.1	ribosome biogenesis regulatory protein (RRS1) family protein	6.6	1	1	2	318	35.5091	9.80322	nucleus:15496452	N/A	Nucleus
AT2G38140.1	plastid-specific ribosomal protein 4	10.17	1	1	8	118	12.7756	10.1548	plastid:21531424;plastid:20423899;plastid:20061580;plastid:18431481	nucleus:10737809	Chloroplast
AT2G38230.1	pyridoxine biosynthesis 1.1	17.8	4	6	79	309	32.8409	5.99854	cytosol:21166475	cytosol:16157873	Cytoplasm
AT2G38270.1	CAX-interacting protein 2	12.29	3	3	13	293	32.1858	7.89893	plastid:21531424;plastid:20423899;plastid:20061580;plastid:18633119;plastid:18431481	N/A	Chloroplast
AT2G38380.1	Peroxidase superfamily protein	4.3	1	1	4	349	38.0841	5.99854	extracellular:21109274;extracellular:18998720;extracellular:16356755;extracellular:15694452;plasma membrane:19334764	N/A	Extracellular
AT2G38700.1	mevalonate diphosphate decarboxylase 1	5.1	1	1	2	412	45.5571	6.80029	cytosol:21166475	peroxisome:21655959	Unknown
AT2G38810.1	histone H2A 8	16.91	1	2	11	136	14.361	10.4771	nucleus:15496452;plastid:20061580	N/A	Nucleus
AT2G39140.1	pseudouridine synthase family protein	3.66	1	1	6	410	45.08	9.93506	plasma membrane:19334764	plastid:18599582	Chloroplast
AT2G39730.1	rubisco activase	68.57	2	25	760	474	51.9479	6.15088	nucleus:14617066;plasma membrane:19334764;plasma membrane:15574830;plastid:21539947;plastid:21531424;plastid:20423899;plastid:20061580;plastid:18633119;plastid:18433418;plastid:18431481;plastid:16923014;plastid:16648217;plastid:16207701;plastid:15322131;p	N/A	Chloroplast
AT2G39730.2	rubisco activase	69.51	1	24	320	446	49.0686	7.6792	nucleus; plasma membrane; plastid	N/A	Chloroplast
AT2G39800.2	delta1-pyrroline-5-carboxylate synthase 1	1.95	1	1	7	614	66.7178	5.93506	N/A	cytosol:17971042;plastid:17971042	Mitochondrion
AT2G39990.1	eukaryotic translation initiation factor 2	23.55	5	5	21	293	31.8423	5.13525	cytosol:21166475;nucleus:14617066	cytosol:15610358;nucleus:15610358	Cytoplasm
AT2G40300.1	ferritin 4	7.72	1	2	11	259	29.0109	6.62451	plasma membrane:19334764;plastid:21531424;plastid:20423899;plastid:20061580;plastid:18633119;plastid:18431481;plastid:12938931	N/A	Chloroplast
AT2G40490.1	Uroporphyrinogen decarboxylase	14.97	5	5	27	394	43.5528	8.20654	plastid:21539947;plastid:21531424;plastid:20423899;plastid:20061580;plastid:18633119;plastid:18431481;plastid:16207701;plastid:12938931	N/A	Chloroplast
AT2G40600.1	appr-1-p processing enzyme family protein	9.34	1	1	2	257	27.461	8.27979	cytosol:21166475	N/A	Nucleus
AT2G40660.1	Nucleic acid-binding, OB-fold-like protein	4.37	1	1	4	389	42.0622	7.40088	cytosol:21166475;plasma membrane:19334764	N/A	Cytoplasm
AT2G41430.1	dehydration-induced protein (ERD15)	17.79	2	2	15	163	18.3996	4.67822	N/A	cytosol:10737809	Unknown
AT2G42520.1	P-loop containing nucleoside triphosphate hydrolases superfamily protein	4.27	1	2	3	633	67.5847	7.10791	peroxisome:19329564;peroxisome:17951448;plasma membrane:21433285;plasma membrane:19334764	N/A	Unknown
AT2G42710.1	Ribosomal protein L1p/L10e family	8.43	3	3	4	415	45.752	9.5249	mitochondrion:21841088	N/A	Chloroplast
AT2G43030.1	Ribosomal protein L3 family protein	13.65	3	3	21	271	29.3449	10.4331	plasma membrane:19334764;plastid:21531424;plastid:20423899;plastid:20061580;plastid:18633119;plastid:18431481;plastid:16207701;plastid:15028209	N/A	Chloroplast
AT2G43090.2	Aconitase/3-isopropylmalate dehydratase protein	15.77	2	2	32	222	23.709	6.56592	plastid:21531424;plastid:20423899;plastid:20061580;plastid:18633119;plastid:18431481;plastid:16207701	N/A	Mitochondrion
AT2G43100.1	isopropylmalate isomerase 2	7.42	1	1	2	256	27.0264	6.11279	N/A	plastid:19597944	Chloroplast
AT2G43750.1	O-acetylserine (thiol) lyase B	28.32	7	8	64	392	41.6299	8.01611	mitochondrion:14671022;mitochondrion:11743115;plastid:21539947;plastid:21531424;plastid:20423899;plastid:20061580;plastid:18633119;plastid:18433418;plastid:18431481;plastid:16207701;plastid:15028209;plastid:12938931	N/A	Unknown
AT2G43770.1	Transducin/WD40 repeat-like superfamily protein	6.41	1	1	2	343	37.8615	7.32764	N/A	N/A	Nucleus
AT2G43910.1	HARMLESS TO OZONE LAYER 1	36.56	5	5	66	227	25.2726	4.81787	plasma membrane:17644812	cytosol:19224954	Cytoplasm
AT2G44060.1	Late embryogenesis abundant protein, group 2	30.46	9	9	38	325	36.0138	4.84326	cytosol:21166475;plasma membrane:19334764;plasma membrane:17644812;plasma membrane:17317660	N/A	Nucleus
AT2G44120.1	Ribosomal protein L30/L7 family protein	11.16	1	2	3	242	27.9224	9.93506	cytosol:21166475;cytosol:17934214;cytosol:15821981;cytosol:15734919;nucleus:15496452;plasma membrane:19334764;plastid:15028209;vacuole:15215502	nucleus:15496452;unclear:15496452	Cytoplasm
AT2G44160.1	methylenetetrahydrofolate reductase 2	7.58	2	4	16	594	66.7594	5.50342	cytosol:21166475;plasma membrane:21433285;plasma membrane:19334764	N/A	Nucleus
AT2G44650.1	chloroplast chaperonin 10	28.78	3	3	43	139	15.0399	8.48486	plastid:21531424;plastid:20423899;plastid:20061580;plastid:18431481;plastid:16207701	N/A	Chloroplast
AT2G44920.1	Tetratricopeptide repeat (TPR)-like superfamily protein	20	2	2	19	210	22.4174	8.95361	plastid:21531424;plastid:18433418;plastid:18431481;plastid:16648217;plastid:15322131;plastid:15028209;plastid:11826309;plastid:11719511	N/A	Chloroplast
AT2G45060.1	Uncharacterised conserved protein UCP022280	8.46	1	1	2	272	30.3189	9.39307	mitochondrion:21841088;mitochondrion:14671022;unclear:16618929	N/A	Nucleus
AT2G45240.1	methionine aminopeptidase 1A	3.27	1	1	5	398	43.964	7.10791	cytosol:21166475;plasma membrane:19334764	cytosol:11060042	Chloroplast
AT2G45650.1	AGAMOUS-like 6	3.97	1	1	2	252	28.7265	7.72314	N/A	N/A	Nucleus
AT2G45710.1	Zinc-binding ribosomal protein family protein	16.67	2	2	13	84	9.39874	8.93896	cytosol:21166475;cytosol:15821981;nucleus:15496452;plasma membrane:21433285;plasma membrane:20843791;plasma membrane:19334764;plasma membrane:17317660	N/A	Cytoplasm
AT2G46280.1	TGF-beta receptor interacting protein 1	13.72	3	3	32	328	36.3655	6.99072	cytosol:21166475	N/A	Cytoplasm
AT2G46540.1	unknown protein; FUNCTIONS IN: molecular_function unknown; INVOLVED IN: biological_process unknown; LOCATED IN: mitochondrion, membrane; EXPRESSED IN: 25 plant structures; EXPRESSED DURING: 16 growth stages; Has 42 Blast hits to 42 proteins in 11 species:	21.54	1	1	4	65	6.79874	8.92432	mitochondrion:15276431;mitochondrion:14671022	N/A	Unknown
AT2G46820.1	photosystem I P subunit	4.6	1	1	2	174	18.4706	7.94287	plasma membrane:19334764;plastid:21531424;plastid:20423899;plastid:20061580;plastid:18633119;plastid:18431481;plastid:15322131;plastid:15028209;plastid:14729914;plastid:12938931	N/A	Chloroplast
AT2G47390.1	Prolyl oligopeptidase family protein	1.77	1	1	2	961	106.2	6.41748	peroxisome:19329564;plastid:21531424;plastid:20423899;plastid:20061580;plastid:18633119;plastid:18431481;plastid:16207701;plastid:15028209	N/A	Unknown
AT2G47470.4	thioredoxin family protein	14.63	4	4	45	335	36.5418	5.66846	endoplasmic reticulum:16618929;extracellular:16287169;plasma membrane:19334764;vacuole:17151019	endoplasmic reticulum:19050167;endoplasmic reticulum:18931141	Unknown
AT2G47510.1	fumarase 1	19.51	5	5	19	492	52.9661	7.88428	mitochondrion:21841088;mitochondrion:18385124;mitochondrion:14671022;mitochondrion:12492832;mitochondrion:11743115	mitochondrion:20202172	Mitochondrion
AT2G47710.1	Adenine nucleotide alpha hydrolases-like superfamily protein	7.41	1	1	2	162	17.2899	7.88428	N/A	N/A	Unknown
AT2G47730.1	glutathione S-transferase phi 8	22.43	4	4	29	263	29.2132	8.49951	nucleus:14617066;plastid:21539947;plastid:21531424;plastid:20423899;plastid:20061580;plastid:18633119;plastid:18431481;plastid:16923014;plastid:16648217;plastid:12938931;vacuole:17151019	cytosol:19174456	Unknown
AT2G47940.2	DEGP protease 2	1.98	1	1	4	606	66.632	5.94775	plastid:21531424;plastid:20423899;plastid:20061580;plastid:18633119;plastid:18431481	N/A	Chloroplast
AT2G47970.2	Nuclear pore localisation protein NPL4	3.67	1	1	2	354	39.7622	5.08447	cytosol:21166475	N/A	Unknown
AT3G01190.1	Peroxidase superfamily protein	2.49	1	1	2	321	34.9279	8.95361	extracellular:16356755;extracellular:15694452	N/A	Extracellular
AT3G01280.1	voltage dependent anion channel 1	34.42	5	6	28	276	29.4073	8.73389	mitochondrion:21841088;mitochondrion:15276431;mitochondrion:14671022;mitochondrion:11743115;mitochondrion:11743114;plasma membrane:19334764;plasma membrane:15060130;plastid:18431481;plastid:15028209;plastid:12938931;unclear:16618929;vacuole:17151019;vacuo	mitochondrion:21705391	Mitochondrion
AT3G01290.1	SPFH/Band 7/PHB domain-containing membrane-associated protein family	12.98	2	2	9	285	31.3012	5.84619	mitochondrion:15276431;plasma membrane:20843791;plasma membrane:19334764;plasma membrane:19000159;plasma membrane:17644812;plasma membrane:17317660;plasma membrane:16635983;plasma membrane:15574830;plasma membrane:15060130;vacuole:17151019;vacuole:1521550	plasma membrane:15060130	Unknown
AT3G01390.1	vacuolar membrane ATPase 10	10	1	1	2	110	12.3894	5.99854	cytosol:21166475;plasma membrane:20843791;plasma membrane:15060130;plastid:20061580;vacuole:17151019;vacuole:15215502	N/A	Unknown
AT3G01480.1	cyclophilin 38	17.39	4	4	46	437	47.9516	5.16064	mitochondrion:21841088;plastid:21539947;plastid:21531424;plastid:20423899;plastid:20061580;plastid:20049866;plastid:18431481;plastid:16648217;plastid:16207701;plastid:15322131;plastid:15028209;plastid:14729914;plastid:11826309;plastid:11719511	N/A	Chloroplast
AT3G01500.1	carbonic anhydrase 1	46.67	4	11	160	270	29.4852	5.73193	plastid:21539947;plastid:21531424;plastid:20061580;plastid:18633119;plastid:18433418;plastid:18431481;plastid:16923014;plastid:16648217;plastid:15322131;plastid:15028209;plastid:14729914;plastid:12938931;plastid:12766230;plastid:11826309	plastid:17407539	Chloroplast
AT3G02090.1	Insulinase (Peptidase family M16) protein	23.35	7	7	34	531	59.1233	6.78564	mitochondrion:21841088;mitochondrion:18189341;mitochondrion:15276431;mitochondrion:14730085;mitochondrion:14671022;mitochondrion:11870776;mitochondrion:11743115;nucleus:15496452;plasma membrane:21433285;plasma membrane:20843791;plasma membrane:19334764;pl	unclear:15496452	Mitochondrion
AT3G02180.1	SPIRAL1-like3	21.31	1	1	4	122	12.1648	9.5542	N/A	N/A	Unknown
AT3G02360.2	6-phosphogluconate dehydrogenase family protein	9.47	1	3	13	486	53.5435	7.41553	cytosol:21166475;peroxisome:19329564;peroxisome:18931141;peroxisome:17951448;plastid:20061580	cytosol:17951448	Cytoplasm
AT3G02770.1	Ribonuclease E inhibitor RraA/Dimethylmenaquinone methyltransferase	6.63	1	1	4	166	17.8252	5.97314	N/A	peroxisome:10737809	Cytoplasm
AT3G03100.1	NADH:ubiquinone oxidoreductase, 17.2kDa subunit	8.18	1	1	15	159	18.3052	9.23193	mitochondrion:21841088;mitochondrion:18189341;mitochondrion:17406791;mitochondrion:14671022;mitochondrion:11743114;plasma membrane:19334764	N/A	Mitochondrion
AT3G03250.1	UDP-GLUCOSE PYROPHOSPHORYLASE 1	9.81	1	4	19	469	51.7061	6.12549	cytosol:21166475;plasma membrane:19334764;plasma membrane:17644812	N/A	Cytoplasm
AT3G03590.1	SWIB/MDM2 domain superfamily protein	13.29	1	1	2	143	15.3034	10.1987	mitochondrion:21841088	N/A	Nucleus
AT3G03710.1	polyribonucleotide nucleotidyltransferase, putative	3.47	2	2	7	922	99.5042	5.56689	plasma membrane:21433285;plastid:21531424;plastid:20423899;plastid:20061580;plastid:18431481;plastid:16207701;plastid:15028209	N/A	Unknown
AT3G03780.1	methionine synthase 2	14.51	2	8	76	765	84.5306	6.50732	cytosol:21166475;extracellular:18998720;plasma membrane:19334764;plasma membrane:17644812;plastid:18431481;plastid:15028209;plastid:12938931	cytosol:15024005	Cytoplasm
AT3G03960.1	TCP-1/cpn60 chaperonin family protein	5.28	2	2	3	549	58.9022	5.35107	cytosol:21166475;plasma membrane:21433285;plasma membrane:19334764	N/A	Cytoplasm
AT3G04400.2	Ribosomal protein L14p/L23e family protein	36	3	3	19	125	13.3972	10.0522	N/A	N/A	Chloroplast
AT3G04790.1	Ribose 5-phosphate isomerase, type A protein	32.61	6	6	67	276	29.2874	6.02393	plasma membrane:19334764;plastid:21539947;plastid:21531424;plastid:20423899;plastid:20061580;plastid:18633119;plastid:18431481;plastid:16648217;plastid:16207701;plastid:15322131;plastid:15028209;plastid:12938931	N/A	Chloroplast
AT3G04840.1	Ribosomal protein S3Ae	8.4	2	2	10	262	29.8318	9.75928	cytosol:21166475;cytosol:17934214;cytosol:15821981;cytosol:15734919;mitochondrion:21841088;plasma membrane:21433285;plasma membrane:19334764;plasma membrane:17317660;plastid:20061580;plastid:15028209	N/A	Cytoplasm
AT3G05420.1	acyl-CoA binding protein 4	7.78	3	3	4	668	73.0295	5.30029	cytosol:21166475	cytosol:18836139	Cytoplasm
AT3G05530.1	regulatory particle triple-A ATPase 5A	10.61	2	3	34	424	47.4503	5.03369	cytosol:21166475	cytosol:15610358;nucleus:15610358	Nucleus
AT3G05560.1	Ribosomal L22e protein family	19.35	2	2	4	124	14.0094	9.5542	cytosol:21166475;cytosol:17934214;cytosol:15821981;cytosol:15734919;mitochondrion:21841088;nucleus:15496452;plasma membrane:20843791;plasma membrane:19334764;plasma membrane:17317660;plasma membrane:15574830	N/A	Cytoplasm
AT3G05590.1	ribosomal protein L18	5.88	1	1	13	187	20.9127	10.9751	cytosol:17934214;mitochondrion:21841088;nucleus:14505352;plasma membrane:21433285;plasma membrane:19334764;plasma membrane:17317660;plasma membrane:15574830;plastid:15028209;vacuole:17151019;vacuole:15215502	N/A	Cytoplasm
AT3G06050.1	peroxiredoxin IIF	30.85	4	4	26	201	21.4321	8.89502	mitochondrion:21841088;mitochondrion:21296373;mitochondrion:18385124;mitochondrion:14671022;mitochondrion:12492832;mitochondrion:11743114;plasma membrane:19334764	N/A	Mitochondrion
AT3G06350.1	dehydroquinate dehydratase, putative / shikimate dehydrogenase, putative	1.66	1	1	2	603	65.7548	6.87354	plastid:21531424;plastid:20061580;plastid:18633119;plastid:18431481	N/A	Chloroplast
AT3G06650.1	ATP-citrate lyase B-1	5.76	1	2	3	608	65.772	7.81104	cytosol:21166475;plasma membrane:19334764;plasma membrane:15574830	N/A	Cytoplasm
AT3G06720.1	importin alpha isoform 1	2.82	1	1	4	532	58.6079	5.2749	cytosol:21166475;nucleus:15496452;plasma membrane:21433285	N/A	Cytoplasm
AT3G06850.1	2-oxoacid dehydrogenases acyltransferase family protein	2.69	1	1	3	483	52.6731	6.75635	mitochondrion:14764908;mitochondrion:14671022	N/A	Mitochondrion
AT3G06980.1	DEA(D/H)-box RNA helicase family protein	2.69	2	2	2	781	87.3748	7.63525	plastid:20423899;plastid:18431481	N/A	Nucleus
AT3G07110.1	Ribosomal protein L13 family protein	6.31	1	1	14	206	23.4508	10.4038	cytosol:17934214;cytosol:15821981;nucleus:15496452;plasma membrane:19334764;plastid:15028209	nucleus:15496452;unclear:15496452	Cytoplasm
AT3G07230.1	wound-responsive protein-related	23.91	1	1	17	46	5.30163	9.5249	cytosol:21166475	N/A	Nucleus
AT3G07320.1	O-Glycosyl hydrolases family 17 protein	6.09	2	2	4	460	50.572	8.60205	extracellular:16729891;extracellular:16356755;extracellular:16287169	N/A	Cell membrane
AT3G07480.1	2Fe-2S ferredoxin-like superfamily protein	23.27	2	2	6	159	17.5913	7.91357	mitochondrion:18385124;mitochondrion:14671022;mitochondrion:11743115;plasma membrane:19334764;plastid:15028209	mitochondrion:19036033	Mitochondrion
AT3G07720.1	Galactose oxidase/kelch repeat superfamily protein	3.95	1	1	2	329	35.6634	5.22412	cytosol:21166475	cytosol:15610358;nucleus:15610358	Cytoplasm
AT3G07770.1	HEAT SHOCK PROTEIN 89.1	1.5	1	1	2	799	90.5105	5.38916	mitochondrion:21841088;mitochondrion:17137349;mitochondrion:14671022;mitochondrion:11743115;plasma membrane:21433285;plasma membrane:19334764;plastid:20061580	mitochondrion:18368500	Chloroplast
AT3G07780.1	Protein of unknown function (DUF1423)	3.89	1	1	2	566	64.1181	7.07861	N/A	plastid:21908688	Nucleus
AT3G08580.1	ADP/ATP carrier 1	5.25	1	1	14	381	41.4494	9.83252	mitochondrion:21841088;mitochondrion:15295017;mitochondrion:15276431;mitochondrion:14671022;mitochondrion:12586869;nucleus:15496452;nucleus:14505352;plasma membrane:21433285;plasma membrane:20843791;plasma membrane:19334764;plasma membrane:17644812;plasti	N/A	Mitochondrion
AT3G08590.1	Phosphoglycerate mutase, 2,3-bisphosphoglycerate-independent	15.89	3	6	39	560	60.726	5.84619	cytosol:21166475;plasma membrane:21433285	N/A	Cytoplasm
AT3G08740.1	elongation factor P (EF-P) family protein	4.66	1	1	10	236	26.2113	8.39697	plastid:21539947;plastid:21531424;plastid:20423899;plastid:20061580;plastid:18633119;plastid:18431481;plastid:16207701	N/A	Chloroplast
AT3G08940.2	light harvesting complex photosystem II	14.98	2	3	45	287	31.174	6.23975	plasma membrane:19334764;plastid:21531424;plastid:15322131;plastid:15028209;plastid:14729914;plastid:12938931	N/A	Chloroplast
AT3G09200.2	Ribosomal protein L10 family protein	31.36	5	5	27	287	30.599	4.84326	cytosol:21166475;cytosol:17934214;cytosol:15821981;cytosol:15734919;mitochondrion:21841088;nucleus:15496452;nucleus:14617066;plasma membrane:19334764;plasma membrane:17317660;plasma membrane:15574830;plastid:15028209;vacuole:18686298	N/A	Cytoplasm
AT3G09260.1	Glycosyl hydrolase superfamily protein	21.95	7	9	86	524	59.6827	6.91748	nucleus:14617066;peroxisome:17951448;plasma membrane:19334764;plastid:21531424;vacuole:15539469	endoplasmic reticulum:12581307	Chloroplast
AT3G09300.1	OSBP(oxysterol binding protein)-related protein 3B	5.9	2	2	2	458	51.923	5.18604	cytosol:21166475	N/A	Nucleus
AT3G09350.2	Fes1A	4.28	1	1	3	327	36.1616	5.021	N/A	cytosol:21443605;nucleus:21443605	Cytoplasm
AT3G09440.1	Heat shock protein 70 (Hsp 70) family protein	29.58	4	16	333	649	71.1032	5.07178	cytosol:21166475;nucleus:14505352;plasma membrane:21433285;plasma membrane:20843791;plasma membrane:19334764;plasma membrane:17644812;plasma membrane:17317660;plastid:21531424;plastid:20061580;vacuole:17151019;vacuole:14760709	N/A	Unknown
AT3G09630.2	Ribosomal protein L4/L1 family	7.9	3	3	18	405	44.545	10.3745	cytosol:21166475;cytosol:17934214;cytosol:15821981;cytosol:15734919;nucleus:15496452;plasma membrane:21433285;plasma membrane:19334764;plasma membrane:17317660;plasma membrane:15574830;plastid:15028209;vacuole:15215502	N/A	Cytoplasm
AT3G09820.2	adenosine kinase 1	20.86	3	5	43	302	33.3045	6.40479	cytosol:21166475;plasma membrane:19334764;plasma membrane:17644812;plasma membrane:17317660;plastid:15028209	N/A	Cytoplasm
AT3G09840.1	cell division cycle 48	19.41	12	12	101	809	89.3374	5.24951	cytosol:21166475;plasma membrane:21433285;plasma membrane:17644812;plasma membrane:17317660;plasma membrane:16473966	cytosol:17693538;nucleus:17693538;plasma membrane:17693538	Nucleus
AT3G09890.1	Ankyrin repeat family protein	8.25	1	1	2	206	22.0917	4.42432	cytosol:21166475	N/A	Nucleus
AT3G10060.1	FKBP-like peptidyl-prolyl cis-trans isomerase family protein	13.04	2	2	2	230	24.4891	9.62744	plastid:21531424;plastid:20423899;plastid:20061580;plastid:18431481;plastid:15028209;plastid:14729914;plastid:11826309	N/A	Nucleus
AT3G10350.1	P-loop containing nucleoside triphosphate hydrolases superfamily protein	11.44	3	3	7	411	44.7253	7.78174	plastid:21531424;plastid:20423899;plastid:20061580;plastid:18633119;plastid:18431481	N/A	Chloroplast
AT3G10650.1	BEST Arabidopsis thaliana protein match is: nucleoporin-related (TAIR:AT5G20200.1); Has 61042 Blast hits to 31782 proteins in 2093 species: Archae - 202; Bacteria - 16480; Metazoa - 16017; Fungi - 12552; Plants - 1653; Viruses - 629; Other Eukaryotes - 13	2.67	2	2	6	1309	135.85	9.45166	plasma membrane:21433285	nucleus:21189294	Nucleus
AT3G10860.1	Cytochrome b-c1 complex, subunit 8 protein	16.67	1	1	9	72	8.49953	9.48096	mitochondrion:21841088;mitochondrion:18189341;mitochondrion:14671022;mitochondrion:12970493;plasma membrane:19334764	N/A	Mitochondrion
AT3G10920.2	manganese superoxide dismutase 1	20	2	2	5	230	25.3291	8.48486	mitochondrion:21841088;mitochondrion:14671022;mitochondrion:12970493;mitochondrion:12606038;mitochondrion:11743115;mitochondrion:11743114;plastid:20061580	N/A	Mitochondrion
AT3G11630.1	Thioredoxin superfamily protein	30.08	4	5	69	266	29.074	7.44482	plastid:21539947;plastid:21531424;plastid:20423899;plastid:20061580;plastid:18633119;plastid:18433418;plastid:18431481;plastid:16923014;plastid:16648217;plastid:16207701;plastid:15028209;plastid:14729914;plastid:12938931;plastid:11826309	N/A	Chloroplast
AT3G11710.1	lysyl-tRNA synthetase 1	1.44	1	1	2	626	70.8426	6.23975	cytosol:21166475;plasma membrane:21433285;plasma membrane:19334764	N/A	Cytoplasm
AT3G11830.2	TCP-1/cpn60 chaperonin family protein	12.97	4	4	16	555	59.4788	6.58057	cytosol:21166475;plasma membrane:21433285;plasma membrane:19334764	N/A	Unknown
AT3G11870.1	Endoribonuclease/protein kinase IRE1-like	3.07	1	1	2	554	63.2197	8.77783	N/A	N/A	Extracellular
AT3G12290.1	Amino acid dehydrogenase family protein	12.04	2	2	12	299	31.5699	8.1626	cytosol:21166475;plasma membrane:15574830;plastid:18431481	N/A	Cytoplasm
AT3G12345.1	unknown protein; LOCATED IN: chloroplast; Has 35333 Blast hits to 34131 proteins in 2444 species: Archae - 798; Bacteria - 22429; Metazoa - 974; Fungi - 991; Plants - 531; Viruses - 0; Other Eukaryotes - 9610 (source: NCBI BLink).	6.45	1	1	3	186	20.1367	9.5835	plastid:21531424;plastid:18431481	N/A	Chloroplast
AT3G12390.1	Nascent polypeptide-associated complex (NAC), alpha subunit family protein	8.37	1	1	1	203	21.9689	4.4751	cytosol:21166475;plasma membrane:19334764;plasma membrane:15574830	N/A	Nucleus
AT3G12490.1	cystatin B	7.96	1	1	2	201	22.4636	6.39209	cytosol:21166475	N/A	Extracellular
AT3G12580.1	heat shock protein 70	25.54	3	13	246	650	71.057	5.24951	cytosol:21166475;mitochondrion:17137349;plasma membrane:21433285;plasma membrane:19334764;plasma membrane:17644812;plasma membrane:17317660;vacuole:17151019	N/A	Unknown
AT3G12780.1	phosphoglycerate kinase 1	48.65	12	19	259	481	50.0807	6.23975	cytosol:21166475;mitochondrion:14671022;nucleus:14617066;plasma membrane:19334764;plastid:21531424;plastid:20423899;plastid:20061580;plastid:18633119;plastid:18433418;plastid:18431481;plastid:16923014;plastid:16648217;plastid:16207701;plastid:15028209	cytosol:15610358;plastid:19036033	Chloroplast
AT3G12810.1	SNF2 domain-containing protein / helicase domain-containing protein	2.09	3	3	3	2055	233.901	5.33838	N/A	N/A	Nucleus
AT3G13060.1	evolutionarily conserved C-terminal region 5	5.44	1	1	2	551	60.5241	6.1001	cytosol:21166475	N/A	Nucleus
AT3G13120.1	Ribosomal protein S10p/S20e family protein	5.76	2	2	6	191	20.824	8.83643	plastid:21531424;plastid:20423899;plastid:20061580;plastid:18431481	N/A	Chloroplast
AT3G13460.3	evolutionarily conserved C-terminal region 2	8.46	2	2	9	508	54.828	5.77002	cytosol:21166475;plasma membrane:21433285	cytosol:15610358;nucleus:15610358	Nucleus
AT3G13470.1	TCP-1/cpn60 chaperonin family protein	38.26	1	17	198	596	63.3024	5.73193	mitochondrion:21841088;mitochondrion:14671022;nucleus:15496452;nucleus:14617066;plasma membrane:21433285;plasma membrane:19334764;plastid:21539947;plastid:21531424;plastid:20423899;plastid:20061580;plastid:18633119;plastid:18431481;plastid:16207701;plasti	N/A	Chloroplast
AT3G13860.1	heat shock protein 60-3A	11.01	4	4	12	572	60.4288	6.1001	mitochondrion:21841088;mitochondrion:18385124;mitochondrion:15276431;mitochondrion:14671022;plasma membrane:21433285;plasma membrane:19334764;vacuole:17151019	N/A	Mitochondrion
AT3G13920.3	eukaryotic translation initiation factor 4A1	10.7	3	3	19	402	45.6715	6.27783	cytosol:21166475;nucleus:15496452;plasma membrane:19334764	N/A	Cytoplasm
AT3G13930.1	Dihydrolipoamide acetyltransferase, long form protein	11.69	4	4	30	539	58.431	7.6499	mitochondrion:21841088;mitochondrion:15276431;mitochondrion:14764908;mitochondrion:14671022;plasma membrane:21433285;plasma membrane:19334764;plastid:15028209;plastid:12938931	N/A	Mitochondrion
AT3G14067.1	Subtilase family protein	6.44	2	2	10	777	81.7662	6.771	vacuole:17151019;vacuole:15539469	N/A	Extracellular
AT3G14110.2	Tetratricopeptide repeat (TPR)-like superfamily protein	6.9	1	1	5	232	25.7026	7.89893	plastid:21531424;plastid:20061580;plastid:18431481;plastid:15322131;plastid:15028209;plastid:12938931	N/A	Cell membrane
AT3G14415.1	Aldolase-type TIM barrel family protein	25.61	2	6	22	367	40.2812	8.96826	nucleus:14617066;peroxisome:19329564;peroxisome:18931141;peroxisome:17951448;peroxisome:12154131;plasma membrane:19334764;plastid:20061580;plastid:18633119	N/A	Unknown
AT3G14420.1	Aldolase-type TIM barrel family protein	28.61	4	8	35	367	40.3162	9.12939	nucleus:14617066;peroxisome:19329564;peroxisome:18931141;peroxisome:17951448;peroxisome:12154131;plasma membrane:19334764;plastid:21531424;plastid:20061580;plastid:18633119;plastid:15028209	N/A	Unknown
AT3G14940.1	phosphoenolpyruvate carboxylase 3	3.82	2	2	4	968	110.091	6.03662	N/A	N/A	Cytoplasm
AT3G15190.1	chloroplast 30S ribosomal protein S20, putative	23.76	4	4	26	202	21.8126	10.1255	plastid:21531424;plastid:20423899;plastid:20061580;plastid:18633119;plastid:18431481;plastid:16207701;plastid:15028209	N/A	Chloroplast
AT3G15356.1	Legume lectin family protein	10.7	2	2	13	271	29.7309	8.86572	extracellular:16356755;extracellular:15593128;extracellular:14595688;plasma membrane:19334764;plastid:20061580	N/A	Cell membrane
AT3G15360.1	thioredoxin M-type 4	10.88	2	2	31	193	21.1591	9.56885	extracellular:15593128;plastid:21539947;plastid:21531424;plastid:20423899;plastid:20061580;plastid:18431481;plastid:16648217;plastid:15028209;plastid:14729914;plastid:12938931;plastid:11826309	N/A	Chloroplast
AT3G15520.1	Cyclophilin-like peptidyl-prolyl cis-trans isomerase family protein	3.86	1	1	4	466	50.4514	7.06396	plastid:21539947;plastid:21531424;plastid:20423899;plastid:20061580;plastid:18431481;plastid:16648217;plastid:15322131;plastid:15028209;plastid:14729914;plastid:11719511	N/A	Chloroplast
AT3G15660.1	glutaredoxin 4	15.98	2	2	14	169	18.7224	6.32861	mitochondrion:21841088;mitochondrion:12954611;mitochondrion:12606038	mitochondrion:12954611	Cytoplasm
AT3G15680.1	Ran BP2/NZF zinc finger-like superfamily protein	10.37	1	1	7	164	17.5518	8.38232	N/A	N/A	Unknown
AT3G15840.4	post-illumination chlorophyll fluorescence increase	5.61	1	1	2	214	23.9744	4.88135	plastid:21531424;plastid:20061580;plastid:18431481;plastid:16648217;plastid:15028209	N/A	Chloroplast
AT3G15920.1	Phox (PX) domain-containing protein	3.44	1	1	4	755	85.5778	5.10986	N/A	N/A	Nucleus
AT3G16000.1	MAR binding filament-like protein 1	6.06	3	3	15	726	81.9229	5.45264	plastid:21531424;plastid:20061580;plastid:19676087;plastid:18433418;plastid:18431481;plastid:15322131;plastid:15028209	N/A	Nucleus
AT3G16050.1	pyridoxine biosynthesis 1.2	4.14	1	1	2	314	33.8141	5.71924	cytosol:21166475	cytosol:16157873	Cytoplasm
AT3G16400.1	nitrile specifier protein 1	7.23	2	2	3	470	51.6376	5.52881	extracellular:15694452	N/A	Cytoplasm
AT3G16420.1	PYK10-binding protein 1	56.04	12	13	166	298	32.1383	5.77002	extracellular:18998720;extracellular:15694452;nucleus:14617066;plasma membrane:19334764	N/A	Extracellular
AT3G16450.1	Mannose-binding lectin superfamily protein	28.67	5	6	16	300	32.003	5.22412	extracellular:18998720;nucleus:14617066	N/A	Extracellular
AT3G16460.1	Mannose-binding lectin superfamily protein	21.28	10	11	109	705	72.4296	5.50342	mitochondrion:21296373;nucleus:14617066;plasma membrane:19334764	peroxisome:10737809	Nucleus
AT3G16470.3	Mannose-binding lectin superfamily protein	12.46	3	3	27	297	32.0702	5.43994	nucleus:14617066;plasma membrane:15574830;plastid:20423899;plastid:18431481;vacuole:15539469	N/A	Cytoplasm
AT3G16480.1	mitochondrial processing peptidase alpha subunit	6.61	1	2	4	499	54.0193	6.48096	mitochondrion:21841088;mitochondrion:18189341;mitochondrion:15276431;mitochondrion:14671022;mitochondrion:11870776;plasma membrane:19334764;unclear:16618929;vacuole:17151019	N/A	Mitochondrion
AT3G16600.1	SNF2 domain-containing protein / helicase domain-containing protein / zinc finger protein-related	2.19	1	1	3	638	72.9484	9.23193	N/A	N/A	Nucleus
AT3G16640.1	translationally controlled tumor protein	14.88	2	2	21	168	18.8985	4.64014	cytosol:21166475;nucleus:14617066;plasma membrane:17644812;plastid:18431481;plastid:14729914;vacuole:17151019	N/A	Cytoplasm
AT3G16700.2	Fumarylacetoacetate (FAA) hydrolase family	8.24	1	1	3	170	18.5368	7.91357	N/A	N/A	Mitochondrion
AT3G16950.1	lipoamide dehydrogenase 1	10	2	4	4	570	60.7188	8.08936	nucleus:15496452;plasma membrane:19334764;plastid:21531424;plastid:20423899;plastid:20061580;plastid:15028209;plastid:12938931	nucleus:15496452	Mitochondrion
AT3G17210.1	heat stable protein 1	23.85	2	2	12	109	12.1763	5.68115	cytosol:21166475;plasma membrane:17644812	N/A	Chloroplast
AT3G17240.1	lipoamide dehydrogenase 2	21.1	5	9	58	507	53.9519	7.03467	mitochondrion:21841088;mitochondrion:20197505;mitochondrion:18385124;mitochondrion:17137349;mitochondrion:14764908;mitochondrion:14671022;mitochondrion:11743115;mitochondrion:11743114;plasma membrane:21433285;plastid:15028209;vacuole:15215502	N/A	Mitochondrion
AT3G17390.1	S-adenosylmethionine synthetase family protein	36.39	5	10	150	393	42.7687	5.80811	nucleus:15496452;nucleus:14505352;plasma membrane:19334764;plasma membrane:17644812;plasma membrane:17317660;plasma membrane:15574830	N/A	Cytoplasm
AT3G17810.1	pyrimidine 1	4.69	1	1	11	426	46.8164	6.80029	plastid:21531424;plastid:20423899;plastid:20061580;plastid:18431481	plastid:19413687	Cell membrane
AT3G17940.1	Galactose mutarotase-like superfamily protein	4.69	1	1	6	341	37.1735	6.32861	cytosol:21166475	N/A	Cytoplasm
AT3G18490.1	Eukaryotic aspartyl protease family protein	4.4	1	1	6	500	53.2005	5.51611	plasma membrane:19334764	N/A	Extracellular
AT3G18780.1	actin 2	20.22	3	4	23	371	41.2058	5.69385	nucleus:14617066;plasma membrane:15574830;plastid:21531424	vacuole:15722471	Cytoplasm
AT3G18890.1	NAD(P)-binding Rossmann-fold superfamily protein	12.95	3	3	15	641	68.2995	8.104	plasma membrane:19334764;plastid:21531424;plastid:20423899;plastid:20061580;plastid:18431481;plastid:15322131;plastid:15028209;plastid:12938931	N/A	Unknown
AT3G19130.1	RNA-binding protein 47B	7.82	1	2	5	435	48.0888	6.56592	cytosol:21166475	N/A	Nucleus
AT3G19170.2	presequence protease 1	4.77	3	3	13	1069	119.684	5.63037	plastid:21531424;plastid:20423899;plastid:20061580;plastid:18633119;plastid:18431481;plastid:16207701;plastid:15028209;plastid:12938931	mitochondrion:14578924;plastid:14578924	Unknown
AT3G19390.1	Granulin repeat cysteine protease family protein	3.54	1	1	9	452	49.2758	5.74463	N/A	N/A	Extracellular
AT3G19450.1	GroES-like zinc-binding alcohol dehydrogenase family protein	15.34	3	3	32	365	39.0728	5.5542	plasma membrane:19334764	N/A	Cytoplasm
AT3G19480.1	D-3-phosphoglycerate dehydrogenase	5.44	1	2	3	588	62.0832	8.23584	mitochondrion:14671022;plastid:21531424;plastid:20423899;plastid:20061580;plastid:18431481	N/A	Chloroplast
AT3G20390.1	endoribonuclease L-PSP family protein	30.48	4	4	44	187	19.8034	8.39697	mitochondrion:21841088;plastid:21531424;plastid:20423899;plastid:20061580;plastid:18433418;plastid:18431481;plastid:16648217;plastid:15028209;unclear:16618929	N/A	Chloroplast
AT3G20820.1	Leucine-rich repeat (LRR) family protein	12.33	3	3	20	365	39.8366	8.41162	extracellular:21109274;extracellular:16729891;extracellular:16356755;extracellular:15593128;plasma membrane:19334764;plastid:15028209	N/A	Unknown
AT3G21055.1	photosystem II subunit T	11.65	1	1	2	103	11.0205	9.48096	plastid:21531424	N/A	Chloroplast
AT3G22110.1	20S proteasome alpha subunit C1	6.4	1	1	7	250	27.4579	7.10791	cytosol:21166475;plasma membrane:19334764;vacuole:15215502	N/A	Unknown
AT3G22200.1	Pyridoxal phosphate (PLP)-dependent transferases superfamily protein	8.13	2	2	2	504	55.1524	7.94287	mitochondrion:21841088;mitochondrion:14671022;mitochondrion:12492832;plasma membrane:21433285;plastid:21531424;vacuole:17151019	N/A	Cytoplasm
AT3G22310.1	putative mitochondrial RNA helicase 1	1.8	1	1	5	610	63.5702	9.40771	plasma membrane:19334764	N/A	Nucleus
AT3G22640.1	cupin family protein	29.01	10	10	60	486	55.0289	7.13721	extracellular:21109274;extracellular:16729891;extracellular:16356755	N/A	Extracellular
AT3G22890.1	ATP sulfurylase 1	15.55	4	6	21	463	51.4266	6.81494	plasma membrane:17317660;plastid:21531424;plastid:20423899;plastid:20061580;plastid:18633119;plastid:18431481;plastid:16207701	N/A	Chloroplast
AT3G23400.1	Plastid-lipid associated protein PAP / fibrillin family protein	11.27	3	3	23	284	30.4359	6.12549	nucleus:14617066;plasma membrane:19334764;plasma membrane:16618929;plastid:22274653;plastid:21531424;plastid:20423899;plastid:20061580;plastid:18633119;plastid:18431481;plastid:16648217;plastid:16461379;plastid:16414959;plastid:15322131;plastid:15028209;p	plastid:16414959	Chloroplast
AT3G23600.2	alpha/beta-Hydrolases superfamily protein	8.47	1	1	4	236	25.5469	5.19873	cytosol:21166475;plasma membrane:17644812	cytosol:15610358;nucleus:15610358	Chloroplast
AT3G23700.1	Nucleic acid-binding proteins superfamily	6.12	2	2	4	392	42.724	5.61768	nucleus:14617066;plastid:21531424;plastid:20423899;plastid:20061580;plastid:18633119;plastid:18431481;plastid:15028209	N/A	Chloroplast
AT3G23810.1	S-adenosyl-l-homocysteine (SAH) hydrolase 2	4.33	1	1	4	485	53.1249	5.74463	cytosol:21166475;plasma membrane:19334764;plasma membrane:17317660;vacuole:15215502	N/A	Cytoplasm
AT3G23940.2	dehydratase family	13.53	5	5	41	606	64.6715	6.22705	plastid:21539947;plastid:21531424;plastid:20061580;plastid:18431481;plastid:16207701;plastid:15028209	N/A	Chloroplast
AT3G23990.1	heat shock protein 60	13.17	4	6	62	577	61.2422	5.78271	cytosol:15734919;mitochondrion:21841088;mitochondrion:17137349;mitochondrion:15276431;mitochondrion:14671022;mitochondrion:11743115;plasma membrane:21433285;plasma membrane:19334764;plastid:21531424;vacuole:17151019;vacuole:15215502	mitochondrion:10948212	Mitochondrion
AT3G24170.1	glutathione-disulfide reductase	10.22	3	3	9	499	53.8368	6.80029	peroxisome:19329564;peroxisome:18931141;peroxisome:17951448	N/A	Cytoplasm
AT3G24503.1	aldehyde dehydrogenase 2C4	13.57	5	5	32	501	54.3255	5.69385	N/A	N/A	Cytoplasm
AT3G24830.1	Ribosomal protein L13 family protein	6.31	1	1	2	206	23.4438	10.3452	cytosol:21166475;cytosol:17934214;cytosol:15734919;plasma membrane:19334764	N/A	Cytoplasm
AT3G25150.1	Nuclear transport factor 2 (NTF2) family protein with RNA binding (RRM-RBD-RNP motifs) domain	6.56	1	1	2	488	52.8423	6.48096	plasma membrane:19334764	N/A	Cytoplasm
AT3G25230.1	rotamase FKBP 1	4.36	2	2	21	551	61.4144	5.31299	cytosol:21166475;plasma membrane:21433285	N/A	Nucleus
AT3G25520.2	ribosomal protein L5	21.58	3	3	24	190	21.5319	5.85889	cytosol:21166475;cytosol:17934214;cytosol:15821981;cytosol:15734919;mitochondrion:21841088;nucleus:14505352;plasma membrane:20843791;plasma membrane:19334764;plasma membrane:17317660;plasma membrane:15574830;plastid:15028209;vacuole:15215502	cytosol:12711688;nucleus:12711688	Cytoplasm
AT3G25530.2	glyoxylate reductase 1	37.77	6	6	24	278	29.5	6.58057	cytosol:21166475;peroxisome:19329564	cytosol:18495639	Mitochondrion
AT3G25660.1	Amidase family protein	3.35	1	1	3	537	57.1453	6.56592	plastid:21531424;plastid:20423899;plastid:20061580;plastid:18431481;plastid:16207701	N/A	Chloroplast
AT3G25760.1	allene oxide cyclase 1	5.12	1	1	5	254	27.7843	9.08545	plastid:21531424;plastid:20423899;plastid:20061580;plastid:18431481;plastid:15322131;plastid:15028209;plastid:12938931	N/A	Chloroplast
AT3G25860.1	2-oxoacid dehydrogenases acyltransferase family protein	32.5	7	8	82	480	50.0491	8.36768	plasma membrane:21433285;plasma membrane:19334764;plastid:21531424;plastid:20423899;plastid:20061580;plastid:18431481;plastid:15028209;plastid:12938931	N/A	Chloroplast
AT3G25920.1	ribosomal protein L15	23.47	4	4	36	277	29.6889	10.77	plasma membrane:19334764;plastid:21531424;plastid:20423899;plastid:20061580;plastid:18633119;plastid:18431481;plastid:16207701;plastid:15028209	N/A	Chloroplast
AT3G26040.1	HXXXD-type acyl-transferase family protein	3.62	1	1	3	442	48.6742	8.77783	N/A	N/A	Cytoplasm
AT3G26060.1	Thioredoxin superfamily protein	40.28	9	9	102	216	23.6633	9.51025	extracellular:15157177;plastid:21531424;plastid:20423899;plastid:20061580;plastid:20049866;plastid:18431481;plastid:16414959;plastid:15322131;plastid:15028209;plastid:12938931	N/A	Chloroplast
AT3G26450.1	Polyketide cyclase/dehydrase and lipid transport superfamily protein	33.55	4	5	35	152	17.7797	5.14795	N/A	N/A	Nucleus
AT3G26650.1	glyceraldehyde 3-phosphate dehydrogenase A subunit	44.95	5	16	354	396	42.463	7.75244	plasma membrane:19334764;plastid:21531424;plastid:20423899;plastid:20061580;plastid:18633119;plastid:18433418;plastid:18431481;plastid:16923014;plastid:16207701;plastid:15322131;plastid:12766230	N/A	Chloroplast
AT3G26720.2	Glycosyl hydrolase family 38 protein	1.48	1	1	2	943	106.394	7.10791	extracellular:16356755;vacuole:17151019;vacuole:15539469;vacuole:15215502	N/A	Chloroplast
AT3G27850.1	ribosomal protein L12-C	12.3	2	2	28	187	19.6705	5.64307	plastid:21531424;plastid:20423899;plastid:18633119;plastid:16648217;plastid:15322131;plastid:15028209;plastid:14729914;plastid:11826309	N/A	Chloroplast
AT3G27890.1	NADPH:quinone oxidoreductase	6.12	1	1	3	196	21.5425	7.50342	cytosol:21166475;mitochondrion:21841088;plasma membrane:15060130;plastid:20423899;plastid:20061580;plastid:18633119;plastid:18431481	N/A	Chloroplast
AT3G27925.1	DegP protease 1	11.16	3	3	5	439	46.6454	6.45557	nucleus:14617066;plastid:21531424;plastid:20423899;plastid:20061580;plastid:20049866;plastid:18433418;plastid:18431481;plastid:16648217;plastid:15028209;plastid:14729914;plastid:11826309;plastid:11719511	N/A	Unknown
AT3G28940.1	AIG2-like (avirulence induced gene) family protein	21.3	3	3	4	169	19.4526	5.07178	plasma membrane:17644812;plasma membrane:17317660;plasma membrane:15574830;plastid:15028209	N/A	Nucleus
AT3G29360.1	UDP-glucose 6-dehydrogenase family protein	2.08	1	1	4	480	53.1391	5.99854	cytosol:21166475;plasma membrane:21433285;plasma membrane:20843791;vacuole:18686298	N/A	Cytoplasm
AT3G32980.1	Peroxidase superfamily protein	25.57	4	5	78	352	38.8224	6.66846	extracellular:21109274;extracellular:19825673;extracellular:18998720;extracellular:16356755;extracellular:14595688;vacuole:15539469	N/A	Extracellular
AT3G43980.1	Ribosomal protein S14p/S29e family protein	17.86	1	1	2	56	6.42517	10.0229	N/A	N/A	Unknown
AT3G44110.2	DNAJ homologue 3	10.79	2	3	12	343	37.6508	8.17725	cytosol:21166475;nucleus:15496452;nucleus:14505352;plasma membrane:21433285;plasma membrane:20843791;plasma membrane:19334764;plasma membrane:17644812;plasma membrane:17317660	nucleus:15496452;unclear:15496452	Cytoplasm
AT3G44310.1	nitrilase 1	10.98	2	2	9	346	38.128	6.27783	cytosol:21166475;plasma membrane:19334764;plasma membrane:17317660;plasma membrane:15574830;plastid:20423899;plastid:18431481	cytosol:15796778;nucleus:15796778	Cell membrane
AT3G44620.1	protein tyrosine phosphatases;protein tyrosine phosphatases	5.02	1	1	11	239	26.9324	8.70459	plastid:20423899;plastid:18633119;plastid:18431481	N/A	Chloroplast
AT3G44890.1	ribosomal protein L9	34.52	5	5	52	197	22.12	9.67139	plastid:21531424;plastid:20423899;plastid:20061580;plastid:18431481;plastid:16207701;plastid:15028209	N/A	Chloroplast
AT3G45140.1	lipoxygenase 2	3.01	2	2	5	896	101.982	5.61768	plasma membrane:19334764;plastid:21539947;plastid:21531424;plastid:20423899;plastid:20061580;plastid:19676087;plastid:18633119;plastid:18431481;plastid:16207701;plastid:15322131;plastid:15028209;plastid:14729914;plastid:12938931	N/A	Chloroplast
AT3G45700.1	Major facilitator superfamily protein	3.83	1	1	2	548	60.7889	9.1001	N/A	N/A	Cell membrane
AT3G45720.1	Major facilitator superfamily protein	2.7	1	1	3	555	61.064	8.22119	N/A	N/A	Cell membrane
AT3G46740.1	translocon at the outer envelope membrane of chloroplasts 75-III	10.88	5	5	31	818	89.1333	8.79248	plasma membrane:21433285;plasma membrane:19334764;plastid:21531424;plastid:20061580;plastid:18431481;plastid:15295017;plastid:15028209;plastid:12938931;plastid:12766230;unclear:16618929;vacuole:17151019	N/A	Chloroplast
AT3G46780.1	plastid transcriptionally active 16	33.73	13	13	143	510	54.3254	8.90967	plasma membrane:21433285;plasma membrane:19334764;plastid:21531424;plastid:20423899;plastid:20061580;plastid:18431481;plastid:15322131;plastid:15028209;plastid:12938931	N/A	Unknown
AT3G46940.1	DUTP-PYROPHOSPHATASE-LIKE 1	10.84	1	1	7	166	17.5461	5.60498	cytosol:21166475	N/A	Unknown
AT3G47070.1	LOCATED IN: thylakoid, chloroplast thylakoid membrane, chloroplast, chloroplast envelope; EXPRESSED IN: 22 plant structures; EXPRESSED DURING: 13 growth stages; CONTAINS InterPro DOMAIN/s: Thylakoid soluble phosphoprotein TSP9 (InterPro:IPR021584); Has 37	42	6	6	38	100	10.5234	9.74463	plastid:21531424;plastid:20061580;plastid:18431481;plastid:15322131;plastid:14729914;plastid:12938931	plastid:15141064	Chloroplast
AT3G47370.2	Ribosomal protein S10p/S20e family protein	10.66	2	2	30	122	13.6845	9.71533	cytosol:21166475;cytosol:15821981;cytosol:15734919;nucleus:15496452;plasma membrane:15574830	N/A	Chloroplast
AT3G47470.1	light-harvesting chlorophyll-protein complex I subunit A4	8.76	1	1	5	251	27.7161	6.69775	plasma membrane:19334764;plastid:21531424;plastid:20061580;plastid:18633119;plastid:18431481;plastid:15322131;plastid:15028209;plastid:14729914;plastid:12766230	N/A	Chloroplast
AT3G47520.1	malate dehydrogenase	42.18	9	11	81	403	42.3793	8.51416	mitochondrion:21841088;mitochondrion:14671022;plasma membrane:19334764;plastid:21531424;plastid:20423899;plastid:20061580;plastid:18633119;plastid:18431481;plastid:16923014;plastid:16207701;plastid:15295017;plastid:15028209;plastid:12766230;vacuole:171510	N/A	Chloroplast
AT3G47590.1	alpha/beta-Hydrolases superfamily protein	4.53	1	1	2	309	35.0268	7.89893	plastid:20061580	N/A	Unknown
AT3G47650.1	DnaJ/Hsp40 cysteine-rich domain superfamily protein	11.03	1	1	19	136	14.5368	7.75244	plastid:21531424;plastid:20061580;plastid:18431481	N/A	Chloroplast
AT3G48000.1	aldehyde dehydrogenase 2B4	4.09	2	2	5	538	58.5521	7.45947	mitochondrion:21841088;mitochondrion:18385124;mitochondrion:17137349;mitochondrion:14671022;mitochondrion:11743115;plasma membrane:21433285;plastid:15028209	unclear:10737809	Mitochondrion
AT3G48420.1	Haloacid dehalogenase-like hydrolase (HAD) superfamily protein	6.58	1	1	6	319	34.2238	8.06006	plastid:21539947;plastid:21531424;plastid:20423899;plastid:20061580;plastid:18633119;plastid:18431481;plastid:16207701;plastid:12938931	N/A	Chloroplast
AT3G48560.1	chlorsulfuron/imidazolinone resistant 1	4.93	2	2	3	670	72.5392	6.65381	plastid:21531424;plastid:20061580;plastid:18431481	N/A	Chloroplast
AT3G48730.1	glutamate-1-semialdehyde 2,1-aminomutase 2	19.92	6	6	72	472	50.1094	7.38623	plastid:21539947;plastid:21531424;plastid:20423899;plastid:20061580;plastid:18633119;plastid:18431481;plastid:16207701;plastid:15028209;plastid:12938931	N/A	Unknown
AT3G48990.1	AMP-dependent synthetase and ligase family protein	13.42	7	7	50	514	55.5098	6.53662	plasma membrane:19334764;plastid:20061580;plastid:18431481	N/A	Mitochondrion
AT3G49010.1	breast basic conserved 1	27.67	6	6	31	206	23.7522	11.019	cytosol:21166475;cytosol:17934214;cytosol:15821981;cytosol:15734919;mitochondrion:21841088;nucleus:15496452;plasma membrane:21433285;plasma membrane:20843791;plasma membrane:19334764;plasma membrane:17317660;plasma membrane:15574830;vacuole:17151019	nucleus:15496452	Cytoplasm
AT3G49080.1	Ribosomal protein S5 domain 2-like superfamily protein	6.51	2	2	2	430	47.9583	5.73193	mitochondrion:21841088;plasma membrane:19334764	N/A	Mitochondrion
AT3G49120.1	peroxidase CB	14.16	2	3	34	353	38.8075	7.63525	extracellular:21109274;extracellular:18998720;extracellular:16729891;extracellular:16356755;extracellular:15694452;extracellular:14595688;vacuole:17151019;vacuole:15539469	extracellular:16284776	Extracellular
AT3G49720.1	unknown protein; FUNCTIONS IN: molecular_function unknown; INVOLVED IN: biological_process unknown; LOCATED IN: chloroplast thylakoid membrane, Golgi apparatus, plasma membrane, membrane; EXPRESSED IN: 25 plant structures; EXPRESSED DURING: 15 growth stag	6.51	1	1	2	261	28.5139	9.27588	golgi:16618929;plasma membrane:19334764;plasma membrane:17644812;plastid:15322131;vacuole:17151019	N/A	Mitochondrion
AT3G49910.1	Translation protein SH3-like family protein	8.22	1	1	7	146	16.9342	10.7847	cytosol:21166475;cytosol:17934214;cytosol:15821981;cytosol:15734919;nucleus:15496452;nucleus:14617066;plasma membrane:19334764;plasma membrane:17317660;plasma membrane:15574830;plastid:15028209;vacuole:17151019	nucleus:15496452	Unknown
AT3G50370.1	unknown protein; FUNCTIONS IN: molecular_function unknown; INVOLVED IN: biological_process unknown; LOCATED IN: cellular_component unknown; EXPRESSED IN: 26 plant structures; EXPRESSED DURING: 15 growth stages; Has 27734 Blast hits to 16708 proteins in 12	0.88	1	1	2	2156	236.12	6.40479	plasma membrane:21433285	N/A	Nucleus
AT3G50820.1	photosystem II subunit O-2	52.57	4	13	210	331	34.9977	6.16357	plasma membrane:19334764;plastid:21539947;plastid:21531424;plastid:20423899;plastid:20061580;plastid:20049866;plastid:18633119;plastid:18433418;plastid:18431481;plastid:16648217;plastid:16414959;plastid:16207701;plastid:15322131;plastid:15028209;plastid:1	N/A	Chloroplast
AT3G51240.2	flavanone 3-hydroxylase	12.04	2	2	16	274	31.0669	6.80029	N/A	N/A	Cytoplasm
AT3G51260.2	20S proteasome alpha subunit PAD1	7	1	1	14	243	26.5529	7.37158	cytosol:21166475;plasma membrane:19334764;plastid:15028209;vacuole:17151019;vacuole:15215502	N/A	Cytoplasm
AT3G51800.3	metallopeptidase M24 family protein	13.51	5	5	56	385	42.2688	6.17627	nucleus:15496452;plasma membrane:19334764;plasma membrane:17317660;plastid:20061580	nucleus:15689342	Nucleus
AT3G52150.1	RNA-binding (RRM/RBD/RNP motifs) family protein	26.88	5	5	33	253	27.7314	8.96826	plastid:21531424;plastid:20423899;plastid:20061580;plastid:18633119;plastid:18431481;plastid:16648217;plastid:16207701;plastid:15028209;plastid:14729914;plastid:12938931;plastid:11826309	N/A	Chloroplast
AT3G52200.1	Dihydrolipoamide acetyltransferase, long form protein	2.98	1	1	3	637	68.8198	5.5415	mitochondrion:21841088;mitochondrion:18385124;mitochondrion:17137349;mitochondrion:14764908;mitochondrion:14671022;mitochondrion:12492832;plasma membrane:21433285;plasma membrane:19334764	N/A	Mitochondrion
AT3G52380.1	chloroplast RNA-binding protein 33	4.86	1	1	3	329	35.7223	4.64014	plastid:21531424;plastid:20061580;plastid:18633119;plastid:18431481;plastid:16648217	N/A	Unknown
AT3G52500.1	Eukaryotic aspartyl protease family protein	2.56	1	1	3	469	50.9726	8.20654	extracellular:21109274;extracellular:16729891;extracellular:16356755;extracellular:16287169;extracellular:14595688;plasma membrane:19334764	N/A	Extracellular
AT3G52560.1	ubiquitin E2 variant 1D-4	20.55	1	2	3	146	16.5222	6.68311	cytosol:21166475	N/A	Nucleus
AT3G52750.1	Tubulin/FtsZ family protein	7.82	2	2	8	473	50.2859	5.96045	plastid:21531424;plastid:20423899;plastid:20061580;plastid:18431481	plastid:11554751	Unknown
AT3G52880.1	monodehydroascorbate reductase 1	11.06	3	3	43	434	46.4581	6.82959	peroxisome:19329564;peroxisome:18931141;peroxisome:17951448;plasma membrane:21433285;plasma membrane:19334764;plasma membrane:17317660;plastid:20061580	N/A	Cytoplasm
AT3G52930.1	Aldolase superfamily protein	54.47	6	11	153	358	38.5159	6.45557	cytosol:21166475;nucleus:15496452;plasma membrane:21433285;plasma membrane:20843791;plasma membrane:19334764;plasma membrane:17644812;plasma membrane:17317660;plastid:20061580;plastid:15028209;vacuole:17151019	N/A	Cytoplasm
AT3G52960.1	Thioredoxin superfamily protein	26.07	4	4	49	234	24.6689	9.02686	plastid:21539947;plastid:21531424;plastid:20423899;plastid:20061580;plastid:18633119;plastid:18431481;plastid:16648217;plastid:16207701;plastid:15028209;plastid:14729914;plastid:11826309	N/A	Chloroplast
AT3G53020.1	Ribosomal protein L24e family protein	14.72	2	2	2	163	18.6204	10.7847	cytosol:17934214;nucleus:15496452;plasma membrane:20843791;plasma membrane:19334764	N/A	Cytoplasm
AT3G53260.1	phenylalanine ammonia-lyase 2	4.32	2	2	2	717	77.8108	6.45557	cytosol:21166475	N/A	Cytoplasm
AT3G53460.1	chloroplast RNA-binding protein 29	13.45	3	3	29	342	35.9854	5.33838	plastid:21531424;plastid:20423899;plastid:20061580;plastid:18633119;plastid:18431481;plastid:16648217;plastid:14729914;plastid:11826309	plastid:16633814	Chloroplast
AT3G53580.1	diaminopimelate epimerase family protein	11.05	3	3	16	362	38.9593	5.68115	plastid:21531424;plastid:20061580;plastid:18431481	N/A	Chloroplast
AT3G53740.1	Ribosomal protein L36e family protein	8.74	1	1	14	103	11.6727	11.7808	cytosol:21166475;cytosol:17934214;cytosol:15821981;vacuole:17151019	N/A	Cytoplasm
AT3G53900.1	uracil phosphoribosyltransferase	14.72	2	2	5	231	25.1453	6.80029	cytosol:21166475;plastid:21531424;plastid:20061580;plastid:18431481	N/A	Unknown
AT3G54050.1	high cyclic electron flow 1	16.55	5	5	30	417	45.1335	5.40186	plastid:21539947;plastid:21531424;plastid:20423899;plastid:20061580;plastid:18633119;plastid:18433418;plastid:18431481;plastid:16923014;plastid:16207701;plastid:15028209	N/A	Chloroplast
AT3G54190.1	Transducin/WD40 repeat-like superfamily protein	3.43	1	1	3	467	53.3862	8.32373	N/A	N/A	Mitochondrion
AT3G54400.1	Eukaryotic aspartyl protease family protein	17.65	5	5	19	425	45.4461	9.08545	extracellular:21109274;extracellular:16729891;extracellular:16356755;extracellular:14595688;plastid:20061580;plastid:15028209	N/A	Extracellular
AT3G54640.1	tryptophan synthase alpha chain	14.1	2	2	7	312	33.1787	7.28369	plasma membrane:19334764;plastid:21531424;plastid:20423899;plastid:20061580;plastid:18431481;plastid:16207701	N/A	Chloroplast
AT3G54660.1	glutathione reductase	2.83	1	1	2	565	60.8141	7.86963	mitochondrion:17137349;mitochondrion:12954611;plastid:21539947;plastid:21531424;plastid:20061580;plastid:18433418;plastid:18431481;plastid:16207701;plastid:15028209	mitochondrion:12954611	Chloroplast
AT3G54670.2	Structural maintenance of chromosomes (SMC) family protein	3.97	1	1	3	453	52.4073	5.24951	plastid:15028209	N/A	Nucleus
AT3G54890.4	photosystem I light harvesting complex gene 1	7.98	4	4	11	213	23.2469	7.43018	plasma membrane:19334764;plastid:21531424;plastid:20061580;plastid:18633119;plastid:18431481;plastid:16414959;plastid:15322131;plastid:15028209;plastid:14729914;plastid:12766230	N/A	Chloroplast
AT3G54900.1	CAX interacting protein 1	10.4	1	1	5	173	19.297	8.44092	plastid:20423899;plastid:20061580;plastid:18431481	N/A	Chloroplast
AT3G55040.1	glutathione transferase lambda 2	19.18	3	3	4	292	33.0371	7.28369	plastid:21531424;plastid:20423899;plastid:20061580;plastid:18633119;plastid:18431481;plastid:16207701	cytosol:19174456;peroxisome:19174456	Chloroplast
AT3G55120.1	Chalcone-flavanone isomerase family protein	11.38	2	2	5	246	26.5789	5.50342	N/A	endoplasmic reticulum:15817473;nucleus:15817473	Chloroplast
AT3G55280.3	ribosomal protein L23AB	33.11	6	6	38	148	16.7335	10.1694	cytosol:17934214;cytosol:15734919	N/A	Cytoplasm
AT3G55330.1	PsbP-like protein 1	9.13	2	2	20	230	25.6075	9.34912	plastid:21531424;plastid:20423899;plastid:20061580;plastid:18431481;plastid:15028209;plastid:14729914;plastid:11826309;plastid:11719511	N/A	Chloroplast
AT3G55440.1	triosephosphate isomerase	44.88	7	7	34	254	27.1521	5.50342	cytosol:21166475;mitochondrion:14671022;plasma membrane:21433285;plasma membrane:19334764;plasma membrane:17644812;plasma membrane:17317660;plastid:20061580;plastid:16207701;vacuole:17151019	N/A	Cytoplasm
AT3G55800.1	sedoheptulose-bisphosphatase	17.3	5	5	90	393	42.3876	6.56592	plastid:21539947;plastid:21531424;plastid:20423899;plastid:20061580;plastid:18633119;plastid:18433418;plastid:18431481;plastid:16648217;plastid:16207701;plastid:15028209;plastid:12938931	N/A	Chloroplast
AT3G56090.1	ferritin 3	7.34	1	2	8	259	28.8187	5.79541	plasma membrane:19334764;plastid:21531424;plastid:20423899;plastid:20061580;plastid:18431481;plastid:12938931	N/A	Chloroplast
AT3G56130.3	biotin/lipoyl attachment domain-containing protein	14.43	1	1	10	194	20.7277	8.93896	plastid:20423899;plastid:20061580;plastid:18431481	N/A	Chloroplast
AT3G56240.1	copper chaperone	11.57	1	1	3	121	12.9626	4.93213	peroxisome:19329564;plastid:18431481	cytosol:19329564	Unknown
AT3G56490.1	HIS triad family protein 3	10.2	1	1	6	147	15.9904	7.1958	peroxisome:19329564;plasma membrane:17644812	peroxisome:19329564;plastid:19329564	Extracellular
AT3G56650.1	Mog1/PsbP/DUF1795-like photosystem II reaction center PsbP family protein	17.56	3	3	12	262	28.6122	9.26123	plastid:21531424;plastid:20423899;plastid:20061580;plastid:20049866;plastid:18633119;plastid:18431481;plastid:15028209;plastid:14729914;plastid:11826309;plastid:11719511	N/A	Chloroplast
AT3G56910.1	plastid-specific 50S ribosomal protein 5	10.81	1	1	21	148	16.3512	10.8579	plasma membrane:19334764;plastid:21531424;plastid:20423899;plastid:20061580;plastid:18431481;plastid:15028209;plastid:14729914;plastid:12938931	N/A	Chloroplast
AT3G57290.1	eukaryotic translation initiation factor 3E	7.94	2	2	11	441	51.7174	5.85889	cytosol:21166475;plasma membrane:19334764;plasma membrane:17317660	N/A	Cytoplasm
AT3G57490.1	Ribosomal protein S5 family protein	14.13	4	4	10	276	30.0972	10.1841	cytosol:17934214;plasma membrane:21433285	N/A	Unknown
AT3G57610.1	adenylosuccinate synthase	11.02	3	3	12	490	52.9313	7.13721	plastid:21531424;plastid:20423899;plastid:20061580;plastid:18633119;plastid:18431481;plastid:16207701;plastid:15028209	N/A	Chloroplast
AT3G57890.1	Tubulin binding cofactor C domain-containing protein	2.44	1	1	2	573	62.7398	5.5542	cytosol:21166475;plasma membrane:21433285	N/A	Nucleus
AT3G58510.1	DEA(D/H)-box RNA helicase family protein	4.74	1	2	6	612	65.9846	6.68311	nucleus:15496452;peroxisome:17951448;plasma membrane:21433285;plasma membrane:19334764;plasma membrane:17317660	N/A	Unknown
AT3G58610.1	ketol-acid reductoisomerase	10.83	5	5	49	591	63.7724	6.80029	mitochondrion:21841088;mitochondrion:14671022;plasma membrane:21433285;plastid:21539947;plastid:21531424;plastid:20423899;plastid:20061580;plastid:18633119;plastid:18433418;plastid:18431481;plastid:16207701;plastid:15028209;plastid:12938931	N/A	Chloroplast
AT3G59760.3	O-acetylserine (thiol) lyase isoform C	12.09	3	4	13	430	45.7856	8.17725	mitochondrion:21841088;mitochondrion:21296373;mitochondrion:17137349;mitochondrion:14671022;mitochondrion:11743115;plastid:20423899;plastid:20061580;plastid:18431481;plastid:15028209	N/A	Mitochondrion
AT3G59780.1	Rhodanese/Cell cycle control phosphatase superfamily protein	2.19	1	1	7	686	73.8896	4.97021	nucleus:14617066;plasma membrane:21433285;plastid:21531424;plastid:20061580;plastid:18431481;plastid:15028209	N/A	Nucleus
AT3G59890.2	Dihydrodipicolinate reductase, bacterial/plant	9.91	3	3	18	343	37.2879	7.26904	N/A	N/A	Chloroplast
AT3G59970.3	methylenetetrahydrofolate reductase 1	16.55	5	7	53	592	66.2464	5.8208	N/A	N/A	Unknown
AT3G59980.1	Nucleic acid-binding, OB-fold-like protein	3.66	1	1	3	273	29.7265	7.86963	plastid:20423899;plastid:18431481	N/A	Cytoplasm
AT3G60240.2	eukaryotic translation initiation factor 4G	0.87	1	1	4	1723	187.434	7.7085	N/A	N/A	Cytoplasm
AT3G60750.2	Transketolase	32.03	16	16	323	740	79.7892	6.43018	plasma membrane:21433285;plasma membrane:19334764;plastid:21531424;plastid:20423899;plastid:20061580;plastid:18633119;plastid:18433418;plastid:18431481;plastid:16207701;plastid:15028209	N/A	Chloroplast
AT3G60770.1	Ribosomal protein S13/S15	15.23	2	2	5	151	17.0845	10.3892	cytosol:21166475;cytosol:15821981;nucleus:15496452;plasma membrane:21433285;plasma membrane:20843791;plasma membrane:19334764;plasma membrane:15574830;plastid:15028209	nucleus:15496452;unclear:15496452	Unknown
AT3G60820.1	N-terminal nucleophile aminohydrolases (Ntn hydrolases) superfamily protein	26.01	4	4	11	223	24.6283	7.40088	cytosol:21166475;plasma membrane:19334764;plasma membrane:17644812;plastid:15028209	N/A	Nucleus
AT3G61240.1	DEA(D/H)-box RNA helicase family protein	7.83	2	2	5	498	56.7388	8.39697	N/A	N/A	Cytoplasm
AT3G61440.1	cysteine synthase C1	5.71	2	2	8	368	39.9016	8.54346	mitochondrion:21841088;mitochondrion:21296373;mitochondrion:18385124;mitochondrion:14671022;mitochondrion:11743114;plastid:18431481;plastid:15028209	N/A	Mitochondrion
AT3G61600.1	POZ/BTB containin G-protein 1	3.21	1	1	8	561	63.0251	5.2876	N/A	N/A	Cytoplasm
AT3G62020.2	germin-like protein 10	15.18	1	2	6	191	20.3108	9.42236	extracellular:21109274;extracellular:16356755;extracellular:16287169;extracellular:15593128	N/A	Extracellular
AT3G62030.3	rotamase CYP 4	25.1	4	4	102	259	28.0611	8.74854	plastid:21539947;plastid:21531424;plastid:20423899;plastid:20061580;plastid:18633119;plastid:18431481;plastid:16648217;plastid:16207701;plastid:15322131;plastid:15028209;plastid:12938931;plastid:11719511	N/A	Mitochondrion
AT3G62530.1	ARM repeat superfamily protein	19	3	3	24	221	24.4877	6.56592	mitochondrion:21841088;mitochondrion:18385124;mitochondrion:14671022;mitochondrion:12606038;nucleus:15496452;plastid:20061580;plastid:18431481	N/A	Chloroplast
AT3G63140.1	chloroplast stem-loop binding protein of 41 kDa	18.47	4	4	41	406	43.9025	8.42627	plastid:21539947;plastid:21531424;plastid:20423899;plastid:20061580;plastid:19288221;plastid:18633119;plastid:18433418;plastid:18431481;plastid:16648217;plastid:16461379;plastid:16207701;plastid:15028209;plastid:12938931	N/A	Chloroplast
AT3G63190.1	ribosome recycling factor, chloroplast precursor	21.82	3	3	39	275	30.4034	9.43701	plastid:21531424;plastid:20423899;plastid:20061580;plastid:18633119;plastid:18433418;plastid:18431481;plastid:14729914;plastid:11826309	N/A	Chloroplast
AT3G63410.1	S-adenosyl-L-methionine-dependent methyltransferases superfamily protein	9.17	2	2	19	338	37.9026	9.1001	plasma membrane:19334764;plastid:21531424;plastid:20061580;plastid:18431481;plastid:15028209;plastid:12938931;plastid:12766230	N/A	Chloroplast
AT3G63460.3	transducin family protein / WD-40 repeat family protein	3.66	2	2	8	1094	118.646	5.12256	cytosol:21166475;plasma membrane:21433285;plasma membrane:19334764	N/A	Cytoplasm
AT3G63490.1	Ribosomal protein L1p/L10e family	34.1	10	10	112	346	37.6088	9.26123	nucleus:14617066;plasma membrane:19334764;plastid:21531424;plastid:20423899;plastid:20061580;plastid:18633119;plastid:18431481;plastid:16207701;plastid:15322131;plastid:15028209	N/A	Chloroplast
AT3G63540.1	Mog1/PsbP/DUF1795-like photosystem II reaction center PsbP family protein	26.57	2	2	6	143	16.2693	5.87158	vacuole	peroxisome	N/A
AT4G00020.1	BREAST CANCER 2 like 2A	1.22	1	1	4	1151	126.573	8.52881	N/A	N/A	Nucleus
AT4G00630.1	K+ efflux antiporter 2	2.21	1	1	4	1174	126.079	5.19873	plasma membrane:21433285;plasma membrane:19334764;plastid:20061580;plastid:18431481;plastid:15028209;plastid:12938931;plastid:12766230	N/A	Cell membrane
AT4G00810.1	60S acidic ribosomal protein family	51.33	3	3	16	113	11.2995	4.32275	cytosol:17934214	N/A	Unknown
AT4G00860.1	Protein of unknown function (DUF1138)	40	2	2	23	80	8.60046	8.86572	mitochondrion:21841088;mitochondrion:15604729;mitochondrion:14671022;peroxisome:17951448;plasma membrane:19334764;plastid:20061580;unclear:16618929	N/A	Unknown
AT4G01050.1	thylakoid rhodanese-like	6.22	2	2	18	466	49.357	5.30029	plasma membrane:21433285;plasma membrane:19334764;plastid:21531424;plastid:20061580;plastid:18431481;plastid:15322131;plastid:15028209;plastid:14729914;plastid:12938931	N/A	Chloroplast
AT4G01310.1	Ribosomal L5P family protein	32.06	7	7	106	262	28.3261	9.99365	cytosol:15821981;plasma membrane:19334764;plastid:21531424;plastid:20423899;plastid:20061580;plastid:18633119;plastid:18431481;plastid:16207701;plastid:15028209;plastid:12938931	N/A	Chloroplast
AT4G01690.1	Flavin containing amine oxidoreductase family	11.36	4	4	12	537	57.6593	9.02686	plasma membrane:19334764;plastid:21531424;plastid:20061580;plastid:18431481;plastid:15028209;plastid:12938931	N/A	Chloroplast
AT4G01850.1	S-adenosylmethionine synthetase 2	21.88	3	8	99	393	43.2278	6.06201	nucleus:15496452;nucleus:14505352;plasma membrane:19334764	nucleus:15496452	Cytoplasm
AT4G01890.1	Pectin lyase-like superfamily protein	4.06	1	1	4	468	50.7732	7.84033	N/A	N/A	Extracellular
AT4G01900.1	GLNB1 homolog	10.71	2	2	14	196	21.262	9.05615	cytosol:21166475;plastid:21531424;plastid:20423899;plastid:20061580;plastid:18431481	N/A	Unknown
AT4G01940.1	NFU domain protein 1	6.93	1	1	4	231	24.7527	5.96045	N/A	plastid:12553879	Chloroplast
AT4G02290.1	glycosyl hydrolase 9B13	2.13	1	1	2	516	57.2647	8.98291	N/A	N/A	Extracellular
AT4G02450.2	HSP20-like chaperones superfamily protein	5.83	1	1	2	240	25.3247	4.56396	cytosol:21166475;plasma membrane:17644812	N/A	Cytoplasm
AT4G02520.1	glutathione S-transferase PHI 2	5.19	1	1	4	212	24.1136	6.354	cytosol:21166475;plasma membrane:19334764;plasma membrane:17317660;plastid:20061580;plastid:18633119;plastid:16207701;plastid:15028209;vacuole:15539469	cytosol:19174456	Cytoplasm
AT4G02530.1	chloroplast thylakoid lumen protein	39.81	6	6	70	216	23.6484	8.51416	plastid:21531424;plastid:20423899;plastid:20061580;plastid:18633119;plastid:18431481;plastid:16648217;plastid:16207701;plastid:15322131;plastid:15028209;plastid:14729914;plastid:11826309;plastid:11719511	N/A	Chloroplast
AT4G02580.1	NADH-ubiquinone oxidoreductase 24 kDa subunit, putative	14.9	3	3	16	255	28.3704	7.91357	mitochondrion:21841088;mitochondrion:20197505;mitochondrion:18385124;mitochondrion:18189341;mitochondrion:17406791;mitochondrion:14671022;mitochondrion:12837548;mitochondrion:12492832;mitochondrion:11743115;plasma membrane:19334764	N/A	Mitochondrion
AT4G02930.1	GTP binding Elongation factor Tu family protein	13.22	4	4	17	454	49.3786	6.69775	mitochondrion:21841088;mitochondrion:17137349;mitochondrion:14671022;mitochondrion:11743115;mitochondrion:11743114;plasma membrane:21433285;plasma membrane:19334764	N/A	Mitochondrion
AT4G03280.2	photosynthetic electron transfer C	30.48	4	4	77	210	22.5185	8.32373	plasma membrane:19334764;plasma membrane:15060130;plastid:21531424;plastid:20061580;plastid:18633119;plastid:18431481;plastid:15322131;plastid:15028209;plastid:14729914;plastid:12766230	N/A	Chloroplast
AT4G03520.2	Thioredoxin superfamily protein	48.61	3	3	33	72	7.92117	8.45557	plastid:21539947;plastid:20423899;plastid:20061580;plastid:18633119;plastid:18431481;plastid:16207701;plastid:15028209;plastid:14729914;plastid:11826309	plastid:12707279	Chloroplast
AT4G04020.1	fibrillin	28.93	4	5	33	318	34.9272	5.60498	nucleus:14617066;plastid:22274653;plastid:21531424;plastid:20423899;plastid:20061580;plastid:18431481;plastid:16923014;plastid:16648217;plastid:16461379;plastid:16414959;plastid:16207701;plastid:15322131;plastid:15028209;plastid:14729914;plastid:11826309;	plastid:16414959	Chloroplast
AT4G04460.2	Saposin-like aspartyl protease family protein	5.16	2	2	9	504	55.0664	7.34229	plasma membrane:19334764	N/A	Extracellular
AT4G04640.1	ATPase, F1 complex, gamma subunit protein	13.67	4	4	16	373	40.8856	8.00146	plasma membrane:19334764;plastid:21531424;plastid:20061580;plastid:18633119;plastid:18433418;plastid:18431481;plastid:16648217;plastid:15322131;plastid:15028209;plastid:14729914;plastid:12938931;plastid:11826309	N/A	Chloroplast
AT4G04770.1	ATP binding cassette protein 1	5.75	2	2	4	557	61.8289	6.85889	plastid:21531424;plastid:20061580;plastid:18431481	plastid:11156608	Chloroplast
AT4G04950.1	thioredoxin family protein	9.63	2	2	3	488	53.0818	5.08447	cytosol:21166475	N/A	Cytoplasm
AT4G05020.1	NAD(P)H dehydrogenase B2	5.15	2	2	3	582	65.0183	8.32373	mitochondrion:21841088;mitochondrion:14671022;plasma membrane:21433285;plasma membrane:19334764;unclear:16618929	mitochondrion:18703057;mitochondrion:12972666	Mitochondrion
AT4G05180.1	photosystem II subunit Q-2	46.52	10	12	256	230	24.6281	9.71533	plasma membrane:20843791;plastid:21531424;plastid:20423899;plastid:20061580;plastid:18633119;plastid:18431481;plastid:15322131;plastid:15028209;plastid:14729914;plastid:11826309;plastid:11719511	N/A	Chloroplast
AT4G05390.2	root FNR 1	6.29	1	2	3	350	39.2988	8.22119	plastid:21531424;plastid:20061580	N/A	Chloroplast
AT4G05450.1	mitochondrial ferredoxin 1	6.09	1	1	4	197	21.8168	5.17334	N/A	mitochondrion:13677469	Mitochondrion
AT4G08290.2	nodulin MtN21 /EamA-like transporter family protein	7.8	1	1	2	282	31.1678	9.64209	N/A	N/A	Unknown
AT4G08390.4	stromal ascorbate peroxidase	27.17	5	6	63	346	37.393	9.05615	mitochondrion:14671022;mitochondrion:12954611;plastid:21531424;plastid:20423899;plastid:20061580;plastid:18633119;plastid:18431481	mitochondrion:12954611	Chloroplast
AT4G08770.1	Peroxidase superfamily protein	4.34	1	1	6	346	38.1783	7.63525	extracellular:21109274;extracellular:18998720;extracellular:16729891;extracellular:16356755;vacuole:15539469	N/A	Extracellular
AT4G09000.1	general regulatory factor 1	9.74	2	2	9	267	29.9129	4.80518	cytosol:21166475;nucleus:14617066;plasma membrane:19334764;plasma membrane:17644812;plasma membrane:17317660;plastid:20061580;plastid:18431481;plastid:15028209	N/A	Cytoplasm
AT4G09010.1	ascorbate peroxidase 4	13.75	4	4	35	349	37.9105	8.45557	plastid:21531424;plastid:20423899;plastid:20061580;plastid:20049866;plastid:18431481;plastid:15322131;plastid:15028209;plastid:14729914;plastid:11826309;plastid:11719511	unclear:15610358	Chloroplast
AT4G09040.2	RNA-binding (RRM/RBD/RNP motifs) family protein	13.93	2	2	19	244	27.6862	8.96826	plastid:21531424;plastid:20423899;plastid:20061580;plastid:18633119;plastid:18431481;plastid:15028209	N/A	Nucleus
AT4G09320.1	Nucleoside diphosphate kinase family protein	10.06	2	2	13	169	18.8018	8.26514	cytosol:21166475;peroxisome:19329564;plasma membrane:19334764;plasma membrane:17644812;plasma membrane:15574830;plastid:20061580;plastid:18431481;vacuole:17151019	cytosol:19329564;nucleus:19329564;peroxisome:19329564	Cytoplasm
AT4G09650.1	ATP synthase delta-subunit gene	26.92	6	6	63	234	25.6527	9.05615	plasma membrane:19334764;plastid:21539947;plastid:21531424;plastid:20061580;plastid:18433418;plastid:18431481;plastid:16923014;plastid:16414959;plastid:15322131;plastid:15028209;plastid:14729914;plastid:12938931;plastid:11826309	N/A	Chloroplast
AT4G09670.1	Oxidoreductase family protein	4.42	1	1	5	362	39.5371	5.88428	cytosol:21166475	N/A	Unknown
AT4G10040.1	cytochrome c-2	7.14	1	1	2	112	12.2312	9.31982	mitochondrion:12970493	N/A	Mitochondrion
AT4G10200.1	TTF-type zinc finger protein with HAT dimerisation domain	1.36	1	1	4	733	84.8233	7.44482	N/A	N/A	Nucleus
AT4G10320.1	tRNA synthetase class I (I, L, M and V) family protein	1.01	1	1	9	1190	135.399	6.30322	cytosol:21166475;plasma membrane:21433285	N/A	Cytoplasm
AT4G10340.1	light harvesting complex of photosystem II 5	20	4	4	18	280	30.1377	6.3667	plasma membrane:19334764;plastid:21531424;plastid:20061580;plastid:18633119;plastid:18431481;plastid:16461379;plastid:16414959;plastid:15322131;plastid:15028209;plastid:14729914	N/A	Chloroplast
AT4G11010.1	nucleoside diphosphate kinase 3	13.45	3	3	33	238	25.7183	9.23193	mitochondrion:21841088;mitochondrion:18385124;mitochondrion:14671022;mitochondrion:12492832;mitochondrion:11743114;plasma membrane:19334764;unclear:16618929	mitochondrion:19036033	Chloroplast
AT4G11150.1	vacuolar ATP synthase subunit E1	16.96	4	4	26	230	26.0437	6.40479	cytosol:15734919;plasma membrane:20843791;plasma membrane:19334764;plasma membrane:15574830;plastid:20061580;plastid:19288221;vacuole:17151019;vacuole:16618929;vacuole:15539469;vacuole:15215502;vacuole:14760709	N/A	Unknown
AT4G11290.1	Peroxidase superfamily protein	18.1	3	3	12	326	35.5779	6.97607	extracellular:21109274	N/A	Extracellular
AT4G11420.1	eukaryotic translation initiation factor 3A	4.76	2	2	13	987	114.229	9.17334	cytosol:21166475;plasma membrane:21433285;plasma membrane:19334764;plasma membrane:17317660	N/A	Cytoplasm
AT4G12060.1	Double Clp-N motif protein	4.56	1	1	12	241	26.5439	8.82178	plastid:21539947;plastid:21531424;plastid:20423899;plastid:20061580;plastid:18633119;plastid:18431481;plastid:16207701;plastid:12938931	N/A	Chloroplast
AT4G12420.1	Cupredoxin superfamily protein	2.21	1	1	11	587	65.5963	9.11475	extracellular:16356755;extracellular:14595688;plasma membrane:21433285;plasma membrane:20843791;plasma membrane:19334764;plasma membrane:17644812;plasma membrane:17317660;plasma membrane:16635983;plasma membrane:16618929;plasma membrane:16602701;plasma me	extracellular:12119380;plasma membrane:12119380	Extracellular
AT4G13010.1	Oxidoreductase, zinc-binding dehydrogenase family protein	18.24	3	3	10	329	34.4143	8.95361	plasma membrane:17644812;plasma membrane:15574830;plastid:21531424;plastid:20061580;plastid:18431481;plastid:15322131	plastid:12368288	Cytoplasm
AT4G13200.1	unknown protein; FUNCTIONS IN: molecular_function unknown; INVOLVED IN: biological_process unknown; LOCATED IN: thylakoid, chloroplast thylakoid membrane, chloroplast, plastoglobule; EXPRESSED IN: 22 plant structures; EXPRESSED DURING: 13 growth stages; H	7.57	1	1	2	185	20.4172	5.30029	plastid:22274653;plastid:21531424;plastid:20061580;plastid:18431481;plastid:16648217;plastid:16461379;plastid:16414959;plastid:15322131;plastid:15028209;plastid:14729914	N/A	Chloroplast
AT4G13430.1	isopropyl malate isomerase large subunit 1	24.95	8	8	81	509	54.9785	7.84033	plastid:21531424;plastid:20423899;plastid:20061580;plastid:18633119;plastid:18431481	N/A	Chloroplast
AT4G13720.1	Inosine triphosphate pyrophosphatase family protein	5.83	1	1	4	206	22.4637	6.78564	plastid:21531424	N/A	Cytoplasm
AT4G13930.1	serine hydroxymethyltransferase 4	14.01	5	5	51	471	51.6852	7.2251	cytosol:21166475;plasma membrane:19334764;plasma membrane:17644812	N/A	Cytoplasm
AT4G13940.2	S-adenosyl-L-homocysteine hydrolase	15.11	4	4	29	364	39.9935	6.45557	cytosol:21166475;plasma membrane:21433285;plasma membrane:19334764;plasma membrane:17644812;plastid:20061580;vacuole:17151019;vacuole:15215502	N/A	Cytoplasm
AT4G14030.1	selenium-binding protein 1	20.61	6	8	48	490	54.0229	5.66846	cytosol:21166475	N/A	Nucleus
AT4G14040.1	selenium-binding protein 2	18.28	5	7	46	487	53.9028	6.18896	plasma membrane:19334764	N/A	Chloroplast
AT4G14880.1	O-acetylserine (thiol) lyase (OAS-TL) isoform A1	52.8	11	11	82	322	33.7837	6.13818	cytosol:21166475;nucleus:14617066;peroxisome:19329564;peroxisome:17951448;plasma membrane:17644812;plasma membrane:15574830;plastid:20423899;plastid:20061580;plastid:18431481;vacuole:17151019	N/A	Cytoplasm
AT4G14930.1	Survival protein SurE-like phosphatase/nucleotidase	3.49	1	1	4	315	34.0998	5.22412	cytosol:21166475	N/A	Cytoplasm
AT4G15000.2	Ribosomal L27e protein family	8.4	1	1	5	131	15.0254	10.1548	cytosol:17934214;cytosol:15734919;plasma membrane:19334764;plasma membrane:15574830	N/A	Cytoplasm
AT4G15110.1	cytochrome P450, family 97, subfamily B, polypeptide 3	2.93	1	1	11	580	65.1336	6.85889	plastid:21531424;plastid:20423899;plastid:20061580;plastid:18431481;plastid:16207701	N/A	Unknown
AT4G15410.1	serine/threonine protein phosphatase 2A 55 kDa regulatory subunit B prime gamma	3.8	1	1	3	421	44.969	5.61768	N/A	N/A	Nucleus
AT4G15510.3	Photosystem II reaction center PsbP family protein	4.39	1	1	7	205	23.563	5.32568	plastid:21539947;plastid:20423899;plastid:20061580;plastid:18433418;plastid:18431481;plastid:16648217;plastid:16207701;plastid:15028209;plastid:14729914;plastid:11826309;plastid:11719511	N/A	Chloroplast
AT4G15530.3	pyruvate orthophosphate dikinase	3.38	2	2	6	857	93.3206	5.38916	plastid:21539947;plastid:21531424;plastid:20423899;plastid:20061580;plastid:18633119;plastid:18431481;plastid:16207701;plastid:15028209	plastid:16915520	Chloroplast
AT4G15545.1	unknown protein; BEST Arabidopsis thaliana protein match is: unknown protein (TAIR:AT1G16520.1); Has 30201 Blast hits to 17322 proteins in 780 species: Archae - 12; Bacteria - 1396; Metazoa - 17338; Fungi - 3422; Plants - 5037; Viruses - 0; Other Eukaryot	11.28	2	2	2	337	37.1837	5.0083	N/A	N/A	Unknown
AT4G15560.1	Deoxyxylulose-5-phosphate synthase	5.3	2	2	4	717	76.784	7.41553	plasma membrane:19334764;plastid:20061580;plastid:18431481	plastid:@dx.doi.org/10.1034/j.1399-3054.2000.108001019.x	Chloroplast
AT4G16155.1	dihydrolipoyl dehydrogenases	11.9	3	5	26	630	67.0481	7.76709	plasma membrane:21433285;plastid:21531424;plastid:20423899;plastid:20061580;plastid:18431481;plastid:15028209;plastid:12938931	plastid:11575725	Mitochondrion
AT4G16160.1	Mitochondrial import inner membrane translocase subunit Tim17/Tim22/Tim23 family protein	18.18	2	2	14	176	18.5744	7.63525	N/A	N/A	Unknown
AT4G16830.1	Hyaluronan / mRNA binding family	7.04	1	3	12	355	37.4456	8.06006	N/A	cytosol:15610358;nucleus:15610358	Nucleus
AT4G17040.1	CLP protease R subunit 4	4.92	1	1	3	305	33.4194	9.30518	plastid:21531424;plastid:20423899;plastid:20061580;plastid:18633119;plastid:18431481;plastid:16207701;plastid:12938931	N/A	Chloroplast
AT4G17510.1	ubiquitin C-terminal hydrolase 3	6.84	1	1	10	234	25.6959	5.021	cytosol:21166475;plasma membrane:19334764	N/A	Cytoplasm
AT4G17520.1	Hyaluronan / mRNA binding family	13.89	3	4	36	360	38.8822	8.74854	cytosol:21166475;mitochondrion:21841088;peroxisome:17951448	N/A	Nucleus
AT4G17560.1	Ribosomal protein L19 family protein	4.89	1	1	16	225	25.5027	10.0229	plastid:20423899;plastid:20061580;plastid:18633119;plastid:18431481;plastid:12938931	N/A	Chloroplast
AT4G17720.1	RNA-binding (RRM/RBD/RNP motifs) family protein	9.9	2	2	13	313	33.5272	6.1001	cytosol:21166475;plasma membrane:19334764	N/A	Nucleus
AT4G18100.1	Ribosomal protein L32e	11.28	1	1	10	133	15.4935	10.8872	cytosol:21166475;cytosol:17934214;cytosol:15734919;nucleus:15496452;plasma membrane:19334764;plasma membrane:15574830	N/A	Cytoplasm
AT4G18480.1	P-loop containing nucleoside triphosphate hydrolases superfamily protein	25.47	4	9	92	424	46.2412	6.46826	plastid:21539947;plastid:21531424;plastid:20423899;plastid:20061580;plastid:18633119;plastid:18431481;plastid:16207701	N/A	Chloroplast
AT4G18810.1	NAD(P)-binding Rossmann-fold superfamily protein	9.06	3	3	3	596	65.4272	8.1626	plastid:21531424;plastid:20423899;plastid:20061580;plastid:18431481;vacuole:14760709	N/A	Mitochondrion
AT4G19040.1	ENHANCED DISEASE RESISTANCE 2	2.23	1	1	2	718	81.7948	6.72705	plasma membrane:17317660	endoplasmic reticulum:17612410;plasma membrane:17612410	Mitochondrion
AT4G19500.1	nucleoside-triphosphatases;transmembrane receptors;nucleotide binding;ATP binding	1.07	1	1	2	1309	148.88	6.04932	N/A	N/A	Nucleus
AT4G20060.1	ARM repeat superfamily protein	1.23	1	1	4	1134	127.233	7.69385	N/A	N/A	Nucleus
AT4G20140.1	Leucine-rich repeat transmembrane protein kinase	1.44	1	1	3	1249	137.202	5.69385	N/A	N/A	Unknown
AT4G20260.5	plasma-membrane associated cation-binding protein 1	28.74	3	3	14	167	18.9773	9.87646	extracellular:18998720;plasma membrane:20843791;plasma membrane:20374526;plasma membrane:19334764;plasma membrane:17644812;plasma membrane:17317660;plasma membrane:16635983;plasma membrane:15060130;plastid:20061580;plastid:15028209;vacuole:18686298	plasma membrane:18397324;plasma membrane:17264065;plasma membrane:15060130	Unknown
AT4G20360.1	RAB GTPase homolog E1B	39.92	11	11	220	476	51.5976	6.18896	nucleus:15496452;nucleus:14617066;nucleus:14505352;plasma membrane:19334764;plastid:21539947;plastid:21531424;plastid:20423899;plastid:20061580;plastid:18633119;plastid:18431481;plastid:16207701;plastid:15322131;plastid:15028209;plastid:12938931;plastid:1	N/A	Chloroplast
AT4G20850.1	tripeptidyl peptidase ii	2.83	3	3	14	1380	152.273	6.07471	plasma membrane:21433285;plasma membrane:19334764;plastid:21531424;plastid:20423899;plastid:20061580;plastid:18431481;plastid:15028209;vacuole:17151019;vacuole:15539469;vacuole:15215502	N/A	Cytoplasm
AT4G20890.1	tubulin beta-9 chain	4.5	2	2	3	444	49.6255	4.77979	nucleus:14505352;plasma membrane:20843791;plasma membrane:19334764;plasma membrane:17644812;plasma membrane:17317660;vacuole:17151019	nucleus:10737809	Nucleus
AT4G21210.1	PPDK regulatory protein	12.66	3	3	5	403	43.6564	7.40088	plastid:21531424;plastid:20061580;plastid:18431481	N/A	Chloroplast
AT4G21280.1	photosystem II subunit QA	54.26	13	15	332	223	23.7807	9.64209	plasma membrane:19334764;plastid:21531424;plastid:20423899;plastid:20061580;plastid:18633119;plastid:18431481;plastid:16207701;plastid:15322131;plastid:15028209;plastid:14729914;plastid:11826309;plastid:11719511	N/A	Chloroplast
AT4G21960.1	Peroxidase superfamily protein	4.55	1	1	4	330	37.271	7.7085	plasma membrane:19334764	N/A	Extracellular
AT4G22240.1	Plastid-lipid associated protein PAP / fibrillin family protein	23.55	3	4	48	310	33.6348	5.8335	plastid:22274653;plastid:21531424;plastid:20423899;plastid:20061580;plastid:18431481;plastid:16648217;plastid:16461379;plastid:16414959;plastid:15322131;plastid:15028209;plastid:14729914;plastid:11826309;plastid:11719511	N/A	Chloroplast
AT4G23100.2	glutamate-cysteine ligase	2.52	1	1	2	477	53.4462	7.66455	plastid:21539947;plastid:21531424;plastid:20423899;plastid:20061580;plastid:18633119;plastid:18431481;plastid:16207701;plastid:15028209	N/A	Chloroplast
AT4G23670.1	Polyketide cyclase/dehydrase and lipid transport superfamily protein	26.49	3	4	19	151	17.5065	6.3667	plasma membrane:15574830;plastid:21531424;vacuole:15539469	N/A	Unknown
AT4G23680.1	Polyketide cyclase/dehydrase and lipid transport superfamily protein	32.45	3	4	41	151	17.4626	6.34131	N/A	N/A	Unknown
AT4G23890.1	unknown protein; FUNCTIONS IN: molecular_function unknown; INVOLVED IN: biological_process unknown; LOCATED IN: chloroplast thylakoid membrane, chloroplast; EXPRESSED IN: 22 plant structures; EXPRESSED DURING: 13 growth stages; CONTAINS InterPro DOMAIN/s:	5.2	1	1	12	250	27.7091	8.20654	plastid:21531424;plastid:20061580;plastid:18431481;plastid:15322131;plastid:15028209	N/A	Chloroplast
AT4G24280.1	chloroplast heat shock protein 70-1	27.86	6	17	261	718	76.4614	5.19873	mitochondrion:18385124;mitochondrion:17137349;nucleus:14617066;plasma membrane:21433285;plasma membrane:17869214;plastid:21539947;plastid:21531424;plastid:20423899;plastid:20061580;plastid:18633119;plastid:18433418;plastid:18431481;plastid:16648217;plasti	N/A	Unknown
AT4G24830.2	arginosuccinate synthase family	3.78	1	1	12	450	48.9982	7.72314	mitochondrion:21841088;plastid:21539947;plastid:21531424;plastid:20423899;plastid:20061580;plastid:18633119;plastid:18431481;plastid:15028209	N/A	Chloroplast
AT4G25050.1	acyl carrier protein 4	16.06	1	1	26	137	14.5355	4.81787	plastid:21531424;plastid:20423899;plastid:20061580;plastid:18633119;plastid:18431481;plastid:12938931	N/A	Chloroplast
AT4G25130.1	peptide met sulfoxide reductase 4	8.53	3	3	27	258	28.6263	8.74854	mitochondrion:21841088;plastid:21531424;plastid:20423899;plastid:20061580;plastid:18633119;plastid:18431481	N/A	Cell membrane
AT4G25370.1	Double Clp-N motif protein	4.62	1	1	2	238	26.0337	9.18799	plastid:21531424;plastid:20423899;plastid:20061580;plastid:18633119;plastid:18431481;plastid:16207701;plastid:15028209;plastid:14729914;plastid:12938931;plastid:11826309	N/A	Chloroplast
AT4G25550.1	Cleavage/polyadenylation specificity factor, 25kDa subunit	7	1	1	3	200	22.8147	9.11475	plasma membrane:19334764	N/A	Nucleus
AT4G25740.2	RNA binding Plectin/S10 domain-containing protein	19.46	3	3	4	149	16.3573	9.48096	cytosol:21166475;cytosol:15821981;plasma membrane:19334764;plasma membrane:15574830	N/A	Unknown
AT4G26300.1	Arginyl-tRNA synthetase, class Ic	3.12	1	1	2	642	72.3412	7.1665	plastid:21531424;plastid:20423899;plastid:20061580;plastid:18431481	plastid:16251277	Cytoplasm
AT4G26530.1	Aldolase superfamily protein	18.72	4	5	14	358	38.2698	5.80811	plastid:20061580;plastid:15028209	N/A	Cytoplasm
AT4G26900.1	HIS HF	8.95	3	3	8	592	64.1529	6.75635	plastid:21531424;plastid:20423899;plastid:20061580;plastid:18431481	N/A	Chloroplast
AT4G26970.1	aconitase 2	2.71	2	2	2	995	108.413	7.15186	mitochondrion:21841088;mitochondrion:18385124;mitochondrion:14671022;mitochondrion:11743115;mitochondrion:11743114;plasma membrane:21433285;plasma membrane:19334764;plastid:18431481	N/A	Mitochondrion
AT4G27000.1	RNA-binding (RRM/RBD/RNP motifs) family protein	6.99	2	2	4	415	44.9442	5.89697	cytosol:21166475	N/A	Unknown
AT4G27090.1	Ribosomal protein L14	7.46	1	1	2	134	15.4956	10.0376	cytosol:21166475;cytosol:17934214;cytosol:15821981;cytosol:15734919;endoplasmic reticulum:16618929;nucleus:15496452;plasma membrane:19334764;plasma membrane:15574830;plastid:15028209;vacuole:17151019;vacuole:15215502	N/A	Cytoplasm
AT4G27130.1	Translation initiation factor SUI1 family protein	25.66	2	2	5	113	12.5845	8.42627	N/A	N/A	Cytoplasm
AT4G27140.1	seed storage albumin 1	13.41	2	2	16	164	19.0012	5.90967	N/A	N/A	Extracellular
AT4G27160.1	seed storage albumin 3	14.02	2	2	71	164	18.7501	7.79639	plasma membrane:19334764	N/A	Extracellular
AT4G27170.1	seed storage albumin 4	13.25	3	3	8	166	19.1564	7.50342	N/A	N/A	Extracellular
AT4G27320.1	Adenine nucleotide alpha hydrolases-like superfamily protein	7.69	2	2	6	260	28.0889	6.25244	N/A	N/A	Nucleus
AT4G27440.1	protochlorophyllide oxidoreductase B	18.45	4	4	8	401	43.3323	9.15869	plasma membrane:19334764;plastid:21531424;plastid:20423899;plastid:20061580;plastid:19676087;plastid:18431481;plastid:15322131;plastid:15028209;plastid:12938931;plastid:12766230	plastid:14688290	Chloroplast
AT4G27585.1	SPFH/Band 7/PHB domain-containing membrane-associated protein family	8.76	2	2	7	411	44.9922	6.81494	mitochondrion:19688752;mitochondrion:18385124;mitochondrion:14671022;mitochondrion:11743115;plasma membrane:21433285;plasma membrane:19334764;unclear:16618929	N/A	Unknown
AT4G28080.1	Tetratricopeptide repeat (TPR)-like superfamily protein	1.59	2	2	12	1819	198.992	6.16357	plasma membrane:19334764	N/A	Nucleus
AT4G28250.2	expansin B3	6.98	1	1	12	258	27.6841	8.54346	N/A	N/A	Extracellular
AT4G28440.1	Nucleic acid-binding, OB-fold-like protein	18.3	2	2	7	153	16.4487	9.40771	cytosol:21166475;plasma membrane:19334764;plasma membrane:15574830;plastid:20061580	N/A	Unknown
AT4G28480.2	DNAJ heat shock family protein	6.9	1	1	2	290	31.8052	8.1333	N/A	N/A	Cytoplasm
AT4G28520.1	cruciferin 3	56.49	20	20	432	524	58.1993	6.99072	plasma membrane:19334764	N/A	Unknown
AT4G28660.1	photosystem II reaction center PSB28 protein	12.57	2	2	11	183	20.1792	9.40771	plastid:21531424;plastid:20423899;plastid:20061580;plastid:18633119;plastid:18431481;plastid:16648217;plastid:16207701;plastid:15322131;plastid:14729914	N/A	Chloroplast
AT4G28750.1	Photosystem I reaction centre subunit IV / PsaE protein	46.85	3	4	19	143	14.9578	9.92041	plasma membrane:19334764;plasma membrane:15574830;plastid:21531424;plastid:20423899;plastid:20061580;plastid:18633119;plastid:18431481;plastid:16414959;plastid:15322131;plastid:15028209;plastid:14729914;plastid:11826309	N/A	Chloroplast
AT4G29010.1	Enoyl-CoA hydratase/isomerase family	4.99	2	2	2	721	77.8086	9.31982	peroxisome:19329564;peroxisome:18931141;peroxisome:17951448;plasma membrane:21433285;plasma membrane:19334764;plastid:15028209	N/A	Cytoplasm
AT4G29060.1	elongation factor Ts family protein	5.88	3	3	5	953	103.718	5.0083	plastid:21539947;plastid:21531424;plastid:20423899;plastid:20061580;plastid:18633119;plastid:18431481;plastid:15028209;plastid:12938931	N/A	Unknown
AT4G29350.1	profilin 2	24.43	2	2	4	131	13.9889	5.021	plasma membrane:17644812;plasma membrane:17317660;plastid:20423899;plastid:18431481	cytosol:21090759;endoplasmic reticulum:19200149;nucleus:21090759	Cytoplasm
AT4G29410.1	Ribosomal L28e protein family	25.17	3	3	16	143	15.9008	11.0483	cytosol:17934214;plasma membrane:19334764;plasma membrane:17317660	N/A	Unknown
AT4G29680.1	Alkaline-phosphatase-like family protein	2.62	1	1	2	496	54.6437	5.88428	extracellular:18998720	N/A	Nucleus
AT4G29840.1	Pyridoxal-5'-phosphate-dependent enzyme family protein	8.37	3	3	4	526	57.74	7.41553	cytosol:21166475;mitochondrion:21841088;plasma membrane:19334764;plastid:21531424;plastid:20423899;plastid:20061580;plastid:18431481	N/A	Chloroplast
AT4G30200.1	vernalization5/VIN3-like	2.77	1	1	2	685	75.7977	6.88818	N/A	N/A	Nucleus
AT4G30920.1	Cytosol aminopeptidase family protein	7.89	2	3	27	583	61.2682	7.07861	cytosol:21166475;extracellular:18998720;plasma membrane:19334764;plastid:21531424;plastid:20423899;plastid:20061580;plastid:18431481;vacuole:15215502	N/A	Chloroplast
AT4G31340.2	myosin heavy chain-related	3.1	1	1	2	420	47.7101	7.47412	endoplasmic reticulum:16618929;plasma membrane:19334764;vacuole:17151019	N/A	Unknown
AT4G31990.4	aspartate aminotransferase 5	20.09	7	8	59	448	49.2933	7.86963	mitochondrion:21841088;plastid:21539947;plastid:21531424;plastid:20423899;plastid:20061580;plastid:18633119;plastid:18431481;plastid:16923014;plastid:16207701;plastid:15028209;plastid:12938931	plastid:14754918;plastid:12837943	Chloroplast
AT4G32260.1	ATPase, F0 complex, subunit B/B', bacterial/chloroplast	7.31	2	2	37	219	23.9027	5.85889	plasma membrane:19334764;plastid:21531424;plastid:20061580;plastid:18633119;plastid:18431481;plastid:15322131;plastid:15028209;plastid:14729914;plastid:12938931	N/A	Chloroplast
AT4G32320.1	ascorbate peroxidase 6	3.65	1	1	2	329	36.2167	8.82178	N/A	N/A	Extracellular
AT4G32520.1	serine hydroxymethyltransferase 3	4.35	2	2	3	529	57.9457	8.88037	plastid:21531424;plastid:20423899;plastid:20061580;plastid:18431481	plastid:20518745	Cytoplasm
AT4G32760.1	ENTH/VHS/GAT family protein	3.41	1	1	3	675	72.9176	5.18604	plasma membrane:17317660	N/A	Unknown
AT4G33010.1	glycine decarboxylase P-protein 1	16.1	4	9	160	1037	112.853	6.97607	mitochondrion:21841088;mitochondrion:21296373;mitochondrion:18385124;mitochondrion:14671022;plastid:21531424;plastid:20061580;plastid:12938931	N/A	Mitochondrion
AT4G33680.1	Pyridoxal phosphate (PLP)-dependent transferases superfamily protein	20.82	5	5	33	461	50.364	7.34229	plasma membrane:19334764;plastid:21531424;plastid:20423899;plastid:20061580;plastid:18633119;plastid:18431481;plastid:16207701	N/A	Chloroplast
AT4G34050.2	S-adenosyl-L-methionine-dependent methyltransferases superfamily protein	17.57	2	2	2	148	16.7035	5.85889	N/A	N/A	Nucleus
AT4G34110.1	poly(A) binding protein 2	13.2	5	5	51	629	68.6292	8.20654	cytosol:21166475;plasma membrane:21433285	N/A	Unknown
AT4G34120.1	Cystathionine beta-synthase (CBS) family protein	11.34	2	2	20	238	25.9396	8.35303	plastid:21531424;plastid:20423899;plastid:20061580;plastid:18633119;plastid:18431481;plastid:15028209	N/A	Unknown
AT4G34200.1	D-3-phosphoglycerate dehydrogenase	15.26	5	6	41	603	63.2856	6.58057	mitochondrion:17137349;mitochondrion:14671022;plasma membrane:21433285;plasma membrane:19334764;plastid:21539947;plastid:21531424;plastid:20423899;plastid:20061580;plastid:18431481	N/A	Chloroplast
AT4G34230.1	cinnamyl alcohol dehydrogenase 5	8.12	2	2	5	357	38.7185	5.66846	cytosol:21166475	extracellular:17287892;plasma membrane:17287892	Cytoplasm
AT4G34620.1	small subunit ribosomal protein 16	13.27	1	1	4	113	12.6908	9.80322	plastid:21531424;plastid:20423899;plastid:20061580;plastid:18431481;plastid:12938931	plastid:18453549	Mitochondrion
AT4G34870.1	rotamase cyclophilin 5	37.79	4	5	66	172	18.3662	8.68994	cytosol:21166475;peroxisome:19329564;plasma membrane:19334764;plasma membrane:17644812;plastid:20423899;vacuole:17151019	cytosol:19329564;nucleus:19329564;plasma membrane:19329564	Cytoplasm
AT4G34980.1	subtilisin-like serine protease 2	4.06	2	2	3	764	80.9955	9.34912	extracellular:16729891;extracellular:16356755;plasma membrane:21433285;plasma membrane:19334764	N/A	Extracellular
AT4G35000.1	ascorbate peroxidase 3	6.62	1	1	3	287	31.5522	6.94678	mitochondrion:15276431;peroxisome:19329564;peroxisome:18931141;peroxisome:17951448;peroxisome:14581625;peroxisome:12154131;plasma membrane:19334764;plastid:20061580;plastid:12938931;plastid:12766230;unclear:16618929;vacuole:17151019;vacuole:14760709	peroxisome:16873450	Unknown
AT4G35090.2	catalase 2	34.6	8	10	199	474	54.9602	6.82959	mitochondrion:21841088;mitochondrion:14671022;peroxisome:19329564;peroxisome:18931141;peroxisome:17951448;peroxisome:12154131;plasma membrane:19334764;plastid:21531424;plastid:20061580;plastid:16923014;plastid:15028209	N/A	Nucleus
AT4G35260.1	isocitrate dehydrogenase 1	9.54	2	2	3	367	39.6015	8.1333	mitochondrion:21841088;mitochondrion:14671022;mitochondrion:11743115;plasma membrane:19334764	N/A	Mitochondrion
AT4G35450.3	ankyrin repeat-containing protein 2	33.04	4	6	18	342	36.9609	4.57666	N/A	N/A	Nucleus
AT4G35630.1	phosphoserine aminotransferase	16.28	4	5	31	430	47.3291	8.06006	plasma membrane:19334764;plastid:21531424;plastid:20423899;plastid:20061580;plastid:18633119;plastid:18431481	plastid:9881164	Chloroplast
AT4G35830.1	aconitase 1	4.34	2	2	6	898	98.0897	6.40479	cytosol:21166475;mitochondrion:14671022;plasma membrane:17644812	N/A	Cytoplasm
AT4G36020.1	cold shock domain protein 1	11.04	2	2	8	299	30.0685	7.84033	N/A	N/A	Unknown
AT4G36700.1	RmlC-like cupins superfamily protein	5.75	2	2	4	522	59.0471	5.52881	N/A	N/A	Unknown
AT4G36760.1	aminopeptidase P1	1.86	1	1	4	645	71.9479	5.31299	cytosol:21166475	N/A	Unknown
AT4G36910.1	Cystathionine beta-synthase (CBS) family protein	11.86	2	2	3	236	25.7525	8.55811	plastid:18431481	N/A	Unknown
AT4G37000.1	accelerated cell death 2 (ACD2)	4.7	1	1	6	319	36.4256	6.03662	plastid:21531424;plastid:20423899;plastid:20061580;plastid:18431481;plastid:16207701;plastid:12938931	plastid:19036033	Chloroplast
AT4G37870.1	phosphoenolpyruvate carboxykinase 1	12.52	4	4	5	671	73.3587	7.07861	cytosol:21166475;extracellular:15157177;nucleus:15496452;plasma membrane:21433285;plasma membrane:19334764	nucleus:15496452;unclear:15496452	Cytoplasm
AT4G37910.1	mitochondrial heat shock protein 70-1	22.58	7	11	123	682	73.0296	5.61768	mitochondrion:21841088;mitochondrion:17137349;mitochondrion:15276431;mitochondrion:14671022;mitochondrion:11743115;plasma membrane:21433285;plasma membrane:19334764;vacuole:17151019	N/A	Mitochondrion
AT4G37930.1	serine transhydroxymethyltransferase 1	33.08	12	12	182	517	57.3643	8.1333	mitochondrion:21841088;mitochondrion:21296373;mitochondrion:18385124;mitochondrion:14671022;nucleus:14617066;plasma membrane:21433285;plasma membrane:19334764;plasma membrane:17317660;plasma membrane:15574830;plastid:21531424;plastid:20061580;plastid:1928	mitochondrion:19223513	Mitochondrion
AT4G37980.1	elicitor-activated gene 3-1	3.64	1	1	2	357	38.2204	7.1958	N/A	N/A	Cytoplasm
AT4G38390.1	root hair specific 17	2.72	1	1	4	551	62.8326	9.5542	N/A	N/A	Golgi body
AT4G38510.1	ATPase, V1 complex, subunit B protein	37.37	1	11	72	487	54.2707	5.14795	plasma membrane:21433285;plasma membrane:19334764;plasma membrane:15574830;plastid:20061580;plastid:12938931;vacuole:17151019;vacuole:15539469;vacuole:15215502	N/A	Cell membrane
AT4G38560.1	Arabidopsis phospholipase-like protein (PEARLI 4) family	6.53	2	2	4	521	58.741	8.98291	N/A	N/A	Nucleus
AT4G38630.1	regulatory particle non-ATPase 10	11.66	3	3	10	386	40.7322	4.60205	cytosol:14623898;plasma membrane:21433285	N/A	Cytoplasm
AT4G38680.1	glycine rich protein 2	10.84	1	1	8	203	19.1414	5.92236	cytosol:21166475;plasma membrane:17644812	N/A	Unknown
AT4G38710.1	glycine-rich protein	3.1	1	1	7	452	48.9581	5.13525	N/A	N/A	Cytoplasm
AT4G38740.1	rotamase CYP 1	29.07	2	3	25	172	18.3611	7.81104	cytosol:21166475;peroxisome:19329564;plasma membrane:19334764;plasma membrane:17644812;plasma membrane:15574830	cytosol:19329564	Cytoplasm
AT4G38800.1	methylthioadenosine nucleosidase 1	12.36	1	1	2	267	28.433	4.84326	cytosol:21166475;plasma membrane:17644812	N/A	Cytoplasm
AT4G38810.1	Calcium-binding EF-hand family protein	11.32	1	1	2	265	28.9545	4.76709	N/A	N/A	Nucleus
AT4G38970.1	fructose-bisphosphate aldolase 2	26.88	3	8	113	398	42.9611	7.23975	plasma membrane:19334764;plastid:21539947;plastid:21531424;plastid:20423899;plastid:20061580;plastid:19288221;plastid:18633119;plastid:18433418;plastid:18431481;plastid:16648217;plastid:16461379;plastid:16414959;plastid:16207701;plastid:15028209	plastid:16414959	Chloroplast
AT4G39200.2	Ribosomal protein S25 family protein	41.12	3	4	15	107	11.9175	10.6821	cytosol:15821981;plasma membrane:19334764	N/A	Cytoplasm
AT4G39260.3	cold, circadian rhythm, and RNA binding 1	54.35	3	4	27	92	10.2239	4.79248	nucleus:15496452;peroxisome:19329564;peroxisome:17951448;plasma membrane:17644812;plasma membrane:15574830;plastid:20061580;plastid:15028209	nucleus:15496452	Unknown
AT4G39280.1	phenylalanyl-tRNA synthetase, putative / phenylalanine--tRNA ligase, putative	2.89	1	1	2	485	55.7568	8.33838	cytosol:21166475	N/A	Cytoplasm
AT4G39330.1	cinnamyl alcohol dehydrogenase 9	6.39	2	2	6	360	38.9086	6.68311	plasma membrane:19334764	N/A	Cytoplasm
AT4G39400.1	Leucine-rich receptor-like protein kinase family protein	1.51	1	1	2	1196	130.46	6.41748	plasma membrane:16618929;plasma membrane:16473966;vacuole:18686298	cytosol:21617031;plasma membrane:21617383;plasma membrane:21617031;plasma membrane:16473966;plasma membrane:16461582;plasma membrane:16236160;plasma membrane:15548744;plasma membrane:12150928;plasma membrane:10938344	Cell membrane
AT4G39680.1	SAP domain-containing protein	5.21	2	2	3	633	69.4	4.97021	plastid:15028209	N/A	Nucleus
AT4G39690.1	FUNCTIONS IN: molecular_function unknown; INVOLVED IN: biological_process unknown; LOCATED IN: mitochondrion; EXPRESSED IN: 26 plant structures; EXPRESSED DURING: 14 growth stages; CONTAINS InterPro DOMAIN/s: Mitochondrial inner membrane protein Mitofilin	2.15	1	1	4	650	70.5104	5.19873	mitochondrion:21841088;mitochondrion:15276431;mitochondrion:14671022;plasma membrane:21433285;plasma membrane:19334764;unclear:16618929	N/A	Mitochondrion
AT4G39960.1	Molecular chaperone Hsp40/DnaJ family protein	5.82	1	2	7	447	48.0012	9.05615	plastid:20423899;plastid:20061580;plastid:18431481;plastid:15322131;plastid:15028209	N/A	Mitochondrion
AT4G39970.1	Haloacid dehalogenase-like hydrolase (HAD) superfamily protein	4.75	1	1	2	316	34.6335	5.60498	plastid:21531424;plastid:20423899;plastid:20061580;plastid:18633119;plastid:18431481;plastid:16207701;plastid:12938931	N/A	Chloroplast
AT4G39980.1	3-deoxy-D-arabino-heptulosonate 7-phosphate synthase 1	3.43	1	1	2	525	57.9424	8.06006	plasma membrane:19334764	N/A	Chloroplast
AT5G01410.1	Aldolase-type TIM barrel family protein	17.8	3	5	53	309	33.195	6.11279	cytosol:21166475	cytosol:16236150;cytosol:16157873;nucleus:16236150;plasma membrane:16236150;plastid:16236150	Cytoplasm
AT5G01530.1	light harvesting complex photosystem II	9.66	1	2	18	290	31.12	6.13818	plasma membrane:19334764;plastid:21531424;plastid:20061580;plastid:18633119;plastid:18431481;plastid:16414959;plastid:15322131;plastid:15028209;plastid:14729914	N/A	Chloroplast
AT5G01600.1	ferretin 1	9.8	3	3	24	255	28.1602	6.11279	plasma membrane:19334764;plastid:21531424;plastid:20423899;plastid:20061580;plastid:18633119;plastid:18431481;plastid:14729914	N/A	Chloroplast
AT5G02240.1	NAD(P)-binding Rossmann-fold superfamily protein	37.15	5	6	43	253	27.0862	6.62451	cytosol:21166475;peroxisome:19329564;plasma membrane:17644812;plastid:20061580;vacuole:17151019	nucleus:19329564	Unknown
AT5G02500.1	heat shock cognate protein 70-1	31.18	4	17	371	651	71.3131	5.12256	nucleus:15496452;nucleus:14617066;peroxisome:19329564;plasma membrane:21433285;plasma membrane:20843791;plasma membrane:19334764;plasma membrane:17644812;plasma membrane:17317660;plasma membrane:15574830;plastid:21531424;plastid:20061580;plastid:15028209;	N/A	Unknown
AT5G02570.1	Histone superfamily protein	20.45	2	2	11	132	14.5351	10.0669	nucleus:15496452	N/A	Nucleus
AT5G02790.1	Glutathione S-transferase family protein	4.26	1	1	2	235	27.0729	5.19873	cytosol:21166475	N/A	Cytoplasm
AT5G02870.2	Ribosomal protein L4/L1 family	9.61	3	3	18	406	44.5648	10.3452	cytosol:21166475;cytosol:17934214;cytosol:15821981;cytosol:15734919;nucleus:15496452;plasma membrane:19334764;plasma membrane:17317660;plasma membrane:15574830;plastid:15028209;vacuole:17151019;vacuole:15215502	nucleus:15496452	Cytoplasm
AT5G03300.1	adenosine kinase 2	14.2	1	3	21	345	37.8218	5.26221	cytosol:21166475;plasma membrane:17644812;plastid:20061580	N/A	Cytoplasm
AT5G03630.1	Pyridine nucleotide-disulphide oxidoreductase family protein	19.54	5	5	27	435	47.4503	5.31299	cytosol:21166475;plastid:20061580	N/A	Cytoplasm
AT5G03690.2	Aldolase superfamily protein	16.71	1	3	12	359	38.6061	7.73779	N/A	N/A	Chloroplast
AT5G03860.1	malate synthase	1.96	1	1	2	562	63.8464	7.94287	peroxisome:14581625;plasma membrane:19334764	N/A	Nucleus
AT5G03940.1	chloroplast signal recognition particle 54 kDa subunit	7.45	3	3	11	564	61.1932	9.43701	plastid:21531424;plastid:20423899;plastid:20061580;plastid:18431481	N/A	Chloroplast
AT5G04140.1	glutamate synthase 1	12.7	12	12	66	1622	176.64	6.31592	plastid:21531424;plastid:20423899;plastid:20061580;plastid:18633119;plastid:18431481;plastid:16207701;plastid:15028209;plastid:12938931	mitochondrion:19223513;plastid:19223513	Chloroplast
AT5G04260.1	WCRKC thioredoxin 2	8.85	1	1	2	192	21.8222	8.1626	N/A	N/A	Chloroplast
AT5G04430.1	binding to TOMV RNA 1L (long form)	16.93	4	4	52	313	33.8	6.01123	N/A	N/A	Nucleus
AT5G04590.1	sulfite reductase	6.39	3	3	4	642	71.9046	8.30908	plasma membrane:19334764;plastid:21531424;plastid:20423899;plastid:20061580;plastid:18633119;plastid:18433418;plastid:18431481;plastid:16923014;plastid:15028209;plastid:12938931	N/A	Cytoplasm
AT5G05010.1	clathrin adaptor complexes medium subunit family protein	7.21	1	1	3	527	57.6824	5.84619	cytosol:21166475;plasma membrane:19334764	N/A	Unknown
AT5G06290.1	2-cysteine peroxiredoxin B	26.37	3	4	43	273	29.7612	5.74463	plastid:21531424;plastid:20423899;plastid:20061580;plastid:18633119;plastid:18431481;plastid:16923014;plastid:16207701;plastid:15028209	N/A	Mitochondrion
AT5G06860.1	polygalacturonase inhibiting protein 1	13.64	3	3	5	330	36.6658	7.95752	extracellular:21109274;extracellular:18998720;extracellular:16729891;extracellular:16356755;extracellular:16287169;extracellular:14595688	N/A	Extracellular
AT5G07020.1	proline-rich family protein	6.38	1	1	38	235	24.3802	4.75439	plastid:21531424;plastid:20061580;plastid:18431481;plastid:16648217;plastid:15322131;plastid:15028209;plastid:14729914	N/A	Chloroplast
AT5G07090.2	Ribosomal protein S4 (RPS4A) family protein	9.02	2	2	15	244	27.69	9.99365	cytosol:15821981;vacuole:17151019	N/A	Cytoplasm
AT5G07350.1	TUDOR-SN protein 1	2.72	2	2	6	991	108.168	7.29834	cytosol:21166475;plasma membrane:21433285;plasma membrane:20374526;plasma membrane:19334764;plasma membrane:17317660;plasma membrane:15574830;plastid:15028209	N/A	Nucleus
AT5G07830.1	glucuronidase 2	3.31	1	1	3	543	60.2118	8.90967	extracellular:21109274;extracellular:16356755;extracellular:16287169;extracellular:15593128;plasma membrane:19334764	N/A	Extracellular
AT5G08060.1	unknown protein; FUNCTIONS IN: molecular_function unknown; INVOLVED IN: biological_process unknown; LOCATED IN: mitochondrion; EXPRESSED IN: 24 plant structures; EXPRESSED DURING: 16 growth stages; Has 42 Blast hits to 42 proteins in 17 species: Archae -	10.69	1	1	9	131	15.0286	8.39697	mitochondrion:14671022	N/A	Unknown
AT5G08260.1	serine carboxypeptidase-like 35	3.75	1	1	2	480	53.5739	7.89893	N/A	N/A	Extracellular
AT5G08280.1	hydroxymethylbilane synthase	21.99	7	7	67	382	41.0175	8.47021	plastid:21531424;plastid:20423899;plastid:20061580;plastid:18633119;plastid:18431481;plastid:16207701;plastid:12938931	N/A	Chloroplast
AT5G08300.1	Succinyl-CoA ligase, alpha subunit	8.93	2	2	12	347	36.1286	8.26514	mitochondrion:21841088;mitochondrion:21296373;mitochondrion:18385124;mitochondrion:14671022;mitochondrion:12606038;mitochondrion:12492832;mitochondrion:11743115;mitochondrion:11743114;plasma membrane:19334764	N/A	Mitochondrion
AT5G08670.1	ATP synthase alpha/beta family protein	39.03	14	15	315	556	59.594	6.56592	mitochondrion:21841088;mitochondrion:21296373;mitochondrion:20197505;mitochondrion:18385124;mitochondrion:18189341;mitochondrion:17137349;mitochondrion:15276431;mitochondrion:14671022;mitochondrion:12681508;mitochondrion:12492832;mitochondrion:11870776;mi	N/A	Mitochondrion
AT5G09590.1	mitochondrial HSO70 2	12.32	2	6	69	682	72.9457	5.78271	mitochondrion:21841088;mitochondrion:17137349;mitochondrion:14671022;mitochondrion:11743115;plasma membrane:21433285;plastid:15028209;vacuole:17151019	mitochondrion:19995732	Mitochondrion
AT5G09650.1	pyrophosphorylase 6	8.33	2	2	6	300	33.3591	6.01123	mitochondrion:21296373;plasma membrane:19334764;plastid:21539947;plastid:21531424;plastid:20423899;plastid:20061580;plastid:18633119;plastid:18431481;plastid:16648217;plastid:16207701;plastid:12938931	N/A	Chloroplast
AT5G09660.2	peroxisomal NAD-malate dehydrogenase 2	17.12	5	5	11	333	34.9534	7.66455	peroxisome:19329564;peroxisome:18931141;peroxisome:17951448;peroxisome:12154131;plasma membrane:19334764;plastid:21531424;plastid:20061580;plastid:15028209	N/A	Cytoplasm
AT5G09810.1	actin 7	9.02	1	2	6	377	41.709	5.49072	cytosol:21166475;mitochondrion:14671022;nucleus:15496452;plasma membrane:21433285;plasma membrane:20843791;plasma membrane:19334764;plasma membrane:17644812;plasma membrane:17317660;plasma membrane:15574830;plastid:20061580	unclear:15496452	Cytoplasm
AT5G10360.1	Ribosomal protein S6e	25.7	4	4	22	249	28.1445	10.8286	cytosol:21166475;cytosol:17934214;cytosol:15734919;plasma membrane:19334764;plasma membrane:17317660	N/A	Nucleus
AT5G10540.1	Zincin-like metalloproteases family protein	4.99	2	2	3	701	78.9944	5.63037	cytosol:21166475;plastid:15028209	N/A	Chloroplast
AT5G10860.1	Cystathionine beta-synthase (CBS) family protein	6.31	1	1	7	206	22.7147	9.01221	mitochondrion:21841088;mitochondrion:18385124;mitochondrion:14671022;mitochondrion:11743115;mitochondrion:11743114	N/A	Unknown
AT5G11450.1	Mog1/PsbP/DUF1795-like photosystem II reaction center PsbP family protein	4.71	1	1	8	297	33.344	8.74854	plastid:21539947;plastid:21531424;plastid:20423899;plastid:18431481;plastid:16648217;plastid:15322131;plastid:11719511	N/A	Chloroplast
AT5G11670.1	NADP-malic enzyme 2	6.97	3	3	8	588	64.3722	6.41748	cytosol:21166475;plasma membrane:21433285;plasma membrane:19334764;plasma membrane:17644812;plasma membrane:17317660;plastid:15028209;vacuole:17151019	N/A	Chloroplast
AT5G12040.2	Nitrilase/cyanide hydratase and apolipoprotein N-acyltransferase family protein	4.76	1	1	13	294	31.9576	8.99756	cytosol:21166475;mitochondrion:21841088;plastid:20423899;plastid:20061580;plastid:18431481	N/A	Chloroplast
AT5G12110.1	Glutathione S-transferase, C-terminal-like;Translation elongation factor EF1B/ribosomal protein S6	18.42	3	3	8	228	24.7733	4.69092	N/A	N/A	Cell membrane
AT5G13120.2	cyclophilin 20-2	12.16	2	2	11	255	27.8621	9.20264	plastid:21531424;plastid:20423899;plastid:20061580;plastid:18431481;plastid:16923014;plastid:15322131;plastid:15028209;plastid:14729914;plastid:11826309;plastid:11719511	N/A	Chloroplast
AT5G13420.1	Aldolase-type TIM barrel family protein	5.25	2	2	14	438	47.6696	6.43018	mitochondrion:21841088;mitochondrion:14671022;plasma membrane:19334764;plastid:21531424;plastid:20423899;plastid:20061580;plastid:18431481;plastid:16207701;plastid:15028209	N/A	Chloroplast
AT5G13450.2	delta subunit of Mt ATP synthase	11.58	2	2	9	190	21.0703	9.70068	mitochondrion:21841088;mitochondrion:18189341;mitochondrion:15276431;mitochondrion:14671022;mitochondrion:12681508;mitochondrion:11870776;mitochondrion:11743115;mitochondrion:11743114;plasma membrane:19334764;plasma membrane:17317660;unclear:16618929	N/A	Mitochondrion
AT5G13510.1	Ribosomal protein L10 family protein	15.91	2	2	24	220	24.72	9.31982	cytosol:15821981;plasma membrane:19334764;plastid:21531424;plastid:20423899;plastid:20061580;plastid:18431481;plastid:16207701	N/A	Chloroplast
AT5G13630.1	magnesium-chelatase subunit chlH, chloroplast, putative / Mg-protoporphyrin IX chelatase, putative (CHLH)	3.04	3	3	7	1381	153.478	6.1001	mitochondrion:14671022;plastid:20061580;plastid:18431481;plastid:15028209	plastid:20543028;plastid:19535472	Chloroplast
AT5G13650.1	elongation factor family protein	1.93	1	1	2	675	74.2684	7.25439	plastid:21531424;plastid:20423899;plastid:20061580;plastid:18633119;plastid:18431481;plastid:16207701	N/A	Unknown
AT5G14200.3	isopropylmalate dehydrogenase 1	11.86	1	3	15	388	41.8658	5.99854	plastid:21531424;plastid:20423899;plastid:20061580;plastid:18633119;plastid:18431481;plastid:16207701	N/A	Chloroplast
AT5G14520.1	pescadillo-related	4.75	1	1	2	590	67.9014	8.66064	N/A	N/A	Nucleus
AT5G14740.2	carbonic anhydrase 2	43.24	2	9	124	259	28.3264	5.52881	plasma membrane:19334764;plasma membrane:15574830;plastid:18431481;plastid:16207701;plastid:15322131;plastid:12938931	cytosol:17407539	Chloroplast
AT5G14780.1	formate dehydrogenase	9.38	2	2	8	384	42.3826	7.50342	mitochondrion:21296373;mitochondrion:19688752;mitochondrion:18385124;mitochondrion:14671022;plasma membrane:19334764;plastid:21531424;plastid:20061580;plastid:15028209;plastid:14729914	N/A	Mitochondrion
AT5G14910.1	Heavy metal transport/detoxification superfamily protein	27.53	3	3	33	178	18.9447	5.2749	plastid:21531424;plastid:20423899;plastid:20061580;plastid:18431481;plastid:16207701;plastid:15028209;plastid:14729914	N/A	Chloroplast
AT5G15090.1	voltage dependent anion channel 3	43.07	6	7	82	274	29.193	8.20654	mitochondrion:21841088;mitochondrion:21296373;mitochondrion:18385124;mitochondrion:15276431;mitochondrion:14671022;mitochondrion:12492832;mitochondrion:11743115;mitochondrion:11743114;nucleus:15496452;plasma membrane:20843791;plasma membrane:19334764;plas	mitochondrion:21705391;plasma membrane:15060130;unclear:15496452	Mitochondrion
AT5G15450.1	casein lytic proteinase B3	3.2	2	2	2	968	108.876	6.22705	mitochondrion:21841088;plastid:21531424;plastid:20061580;plastid:18633119;plastid:18431481;plastid:16207701	N/A	Cytoplasm
AT5G15910.1	NAD(P)-binding Rossmann-fold superfamily protein	5.58	1	1	3	269	28.8083	9.67139	mitochondrion:21841088;plasma membrane:19334764;unclear:16618929	N/A	Mitochondrion
AT5G16390.2	chloroplastic acetylcoenzyme A carboxylase 1	20.08	4	4	24	254	26.9109	9.53955	plastid:21531424;plastid:20423899;plastid:20061580;plastid:18431481	N/A	Chloroplast
AT5G16620.1	hydroxyproline-rich glycoprotein family protein	14.54	4	4	20	447	48.8719	5.42725	plasma membrane:19334764;plastid:21531424;plastid:20061580;plastid:18431481;plastid:15322131;plastid:12938931;plastid:12766230	N/A	Chloroplast
AT5G16660.2	unknown protein; FUNCTIONS IN: molecular_function unknown; INVOLVED IN: biological_process unknown; LOCATED IN: chloroplast, membrane; EXPRESSED IN: 23 plant structures; EXPRESSED DURING: 14 growth stages; BEST Arabidopsis thaliana protein match is: unkno	8.43	1	1	3	166	17.847	7.95752	plasma membrane:19334764;plastid:21531424;plastid:20061580;plastid:18431481;plastid:14729914;plastid:12938931	N/A	Chloroplast
AT5G16710.1	dehydroascorbate reductase 1	14.34	3	3	11	258	28.4955	7.73779	plastid:21531424;plastid:20423899;plastid:20061580;plastid:18633119;plastid:18431481;plastid:16207701;plastid:15028209;plastid:12938931	plastid:19174456	Unknown
AT5G16840.3	binding partner of acd11 1	14.01	2	2	11	257	27.0026	5.63037	N/A	N/A	Nucleus
AT5G16970.1	alkenal reductase	11.59	2	2	19	345	38.1091	6.17627	cytosol:21166475	cytosol:16299173;nucleus:16299173	Cytoplasm
AT5G17170.2	rubredoxin family protein	14.73	2	2	40	224	23.8738	9.86182	plastid:21531424;plastid:20061580;plastid:18431481;plastid:15322131;plastid:15028209;plastid:14729914;plastid:12938931	plastid:17485445	Chloroplast
AT5G17310.2	UDP-glucose pyrophosphorylase 2	15.96	3	6	52	470	51.8872	6.01123	cytosol:21166475;plasma membrane:17644812	N/A	Cytoplasm
AT5G17530.1	phosphoglucosamine mutase family protein	2.07	1	1	2	581	62.8364	6.26514	plastid:21531424;plastid:20423899;plastid:20061580;plastid:18431481	N/A	Cytoplasm
AT5G17770.1	NADH:cytochrome B5 reductase 1	6.76	1	1	4	281	31.4701	8.38232	endoplasmic reticulum:16618929;endoplasmic reticulum:15295017;extracellular:16287169;plasma membrane:19334764;plasma membrane:17317660	endoplasmic reticulum:21515817	Cytoplasm
AT5G17820.1	Peroxidase superfamily protein	9.58	2	2	9	313	34.0765	10.0522	extracellular:16356755;extracellular:16287169;extracellular:14595688;plasma membrane:19334764	N/A	Extracellular
AT5G17870.1	plastid-specific 50S ribosomal protein 6	37.74	1	1	8	106	11.0298	10.0962	N/A	N/A	Chloroplast
AT5G17920.1	Cobalamin-independent synthase family protein	26.93	10	16	209	765	84.3035	6.50732	cytosol:21166475;extracellular:18998720;peroxisome:19329564;peroxisome:17951448;plasma membrane:21433285;plasma membrane:20843791;plasma membrane:19334764;plasma membrane:17644812;plasma membrane:17317660;plasma membrane:15574830;plastid:21531424;plastid:	cytosol:15024005	Cytoplasm
AT5G18230.1	transcription regulator NOT2/NOT3/NOT5 family protein	4.86	2	2	5	843	92.8955	5.50342	N/A	N/A	Nucleus
AT5G19220.1	ADP glucose pyrophosphorylase large subunit 1	2.68	1	1	14	522	57.6377	7.91357	plastid:21531424;plastid:20423899;plastid:20061580;plastid:18633119;plastid:18433418;plastid:18431481;plastid:16207701;plastid:12938931	N/A	Chloroplast
AT5G19230.1	Glycoprotein membrane precursor GPI-anchored	6.88	1	1	5	189	20.4975	6.29053	extracellular:21109274;extracellular:16356755;plasma membrane:17317660;plasma membrane:12805588	unclear:21443605	Cell membrane
AT5G19370.1	rhodanese-like domain-containing protein / PPIC-type PPIASE domain-containing protein	8.03	2	2	7	299	32.9591	8.41162	plastid:20061580;plastid:18431481	N/A	Chloroplast
AT5G19510.1	Translation elongation factor EF1B/ribosomal protein S6 family protein	25	4	4	121	224	24.1859	4.56396	cytosol:21166475;plasma membrane:19334764	N/A	Cell membrane
AT5G19550.1	aspartate aminotransferase 2	4.69	1	2	5	405	44.2386	7.28369	cytosol:21166475;mitochondrion:21841088;plasma membrane:21433285;plasma membrane:19334764;plasma membrane:17644812;vacuole:17151019;vacuole:15215502	N/A	Cytoplasm
AT5G19940.2	Plastid-lipid associated protein PAP / fibrillin family protein	5.53	1	1	11	235	25.9848	9.33447	plasma membrane:19334764;plastid:22274653;plastid:21531424;plastid:20061580;plastid:18431481;plastid:15028209;plastid:12938931;plastid:12766230	N/A	Chloroplast
AT5G20010.1	RAS-related nuclear protein-1	6.33	1	1	7	221	25.2598	6.85889	cytosol:21166475;peroxisome:19329564;plasma membrane:20843791;plasma membrane:17644812;plasma membrane:17317660	nucleus:19329564	Nucleus
AT5G20080.1	FAD/NAD(P)-binding oxidoreductase	16.46	4	4	17	328	35.9645	8.68994	extracellular:16287169;mitochondrion:21841088;mitochondrion:14671022;mitochondrion:11743114;plasma membrane:19334764	N/A	Mitochondrion
AT5G20290.1	Ribosomal protein S8e family protein	12.16	2	2	18	222	24.9783	10.3159	cytosol:21166475;cytosol:17934214;cytosol:15821981;cytosol:15734919;nucleus:15496452;plasma membrane:19334764;plasma membrane:17317660;plastid:15028209	nucleus:15496452	Cytoplasm
AT5G20630.1	germin 3	19.91	2	2	27	211	21.8223	6.75635	extracellular:21109274;extracellular:16356755;extracellular:15694452;extracellular:15593128;nucleus:14617066;plastid:20061580	N/A	Extracellular
AT5G20720.1	chaperonin 20	40.71	8	8	144	253	26.7855	8.88037	mitochondrion:21841088;mitochondrion:18385124;plastid:21539947;plastid:21531424;plastid:20423899;plastid:20061580;plastid:18633119;plastid:18431481;plastid:16207701;plastid:15028209;plastid:14729914;plastid:12938931;plastid:11826309	peroxisome:10737809;plastid:19036033	Chloroplast
AT5G20890.1	TCP-1/cpn60 chaperonin family protein	2.66	1	1	4	527	57.2496	5.87158	cytosol:21166475;plasma membrane:21433285;plasma membrane:19334764;plasma membrane:16602701	N/A	Cytoplasm
AT5G20950.1	Glycosyl hydrolase family protein	8.17	3	3	9	624	67.8832	9.12939	extracellular:16356755;extracellular:16287169;extracellular:15593128;extracellular:14595688;plasma membrane:21433285;plasma membrane:19334764	N/A	Extracellular
AT5G21170.1	5'-AMP-activated protein kinase beta-2 subunit protein	6.36	1	1	2	283	30.7054	6.1001	N/A	N/A	Cytoplasm
AT5G22060.1	DNAJ homologue 2	8.59	2	3	35	419	46.409	7.12256	cytosol:21166475;plasma membrane:19334764;plasma membrane:17317660	peroxisome:10737809	Cytoplasm
AT5G23060.1	calcium sensing receptor	13.7	4	4	54	387	41.2598	9.39307	mitochondrion:14671022;plasma membrane:19334764;plastid:21531424;plastid:20061580;plastid:18633119;plastid:18431481;plastid:15322131;plastid:15028209;plastid:14729914	mitochondrion:19036033;plasma membrane:12968184;plastid:19036033;plastid:18507772;plastid:18331354;plastid:18088326	Chloroplast
AT5G23120.1	photosystem II stability/assembly factor, chloroplast (HCF136)	9.68	4	4	29	403	44.0764	7.34229	plastid:21539947;plastid:21531424;plastid:20423899;plastid:20061580;plastid:18633119;plastid:18433418;plastid:18431481;plastid:16923014;plastid:16648217;plastid:16207701;plastid:15322131;plastid:15028209;plastid:14729914;plastid:11826309;plastid:11719511	N/A	Chloroplast
AT5G23210.4	serine carboxypeptidase-like 34	3.03	1	1	5	363	41.1936	8.60205	extracellular:16729891	N/A	Extracellular
AT5G23540.2	Mov34/MPN/PAD-1 family protein	16.22	3	3	11	259	29.1888	6.53662	cytosol:21166475;cytosol:14623899;plasma membrane:19334764	N/A	Unknown
AT5G23930.1	Mitochondrial transcription termination factor family protein	3.5	1	1	6	457	51.8531	9.67139	N/A	N/A	Chloroplast
AT5G25540.1	CTC-interacting domain 6	10.29	1	1	7	175	19.3351	4.51318	N/A	N/A	Nucleus
AT5G26000.2	thioglucoside glucohydrolase 1	2.63	1	1	6	456	51.4482	5.88428	peroxisome:19329564;peroxisome:17951448;plastid:20061580;plastid:16648217;plastid:15028209;vacuole:15539469	N/A	Extracellular
AT5G26667.2	P-loop containing nucleoside triphosphate hydrolases superfamily protein	7.92	1	1	4	202	22.4676	6.01123	cytosol:21166475	N/A	Cytoplasm
AT5G26710.1	Glutamyl/glutaminyl-tRNA synthetase, class Ic	1.95	1	1	2	719	81.0134	7.03467	cytosol:21166475;extracellular:15157177;plasma membrane:21433285;plasma membrane:19334764	N/A	Chloroplast
AT5G26830.1	Threonyl-tRNA synthetase	6.49	3	3	17	709	80.885	6.97607	cytosol:21166475;plasma membrane:21433285;plasma membrane:17317660	cytosol:10583378;mitochondrion:12837943;mitochondrion:10583378	Mitochondrion
AT5G27410.1	D-aminoacid aminotransferase-like PLP-dependent enzymes superfamily protein	1.97	1	1	2	559	62.8563	6.39209	N/A	N/A	Chloroplast
AT5G28320.1	unknown protein; BEST Arabidopsis thaliana protein match is: unknown protein (TAIR:AT5G28400.1); Has 1861 Blast hits to 1522 proteins in 246 species: Archae - 19; Bacteria - 134; Metazoa - 673; Fungi - 145; Plants - 123; Viruses - 8; Other Eukaryotes - 75	1.73	1	1	2	927	104.457	5.12256	N/A	N/A	Unknown
AT5G28500.1	unknown protein; FUNCTIONS IN: molecular_function unknown; INVOLVED IN: biological_process unknown; LOCATED IN: chloroplast stroma, chloroplast; EXPRESSED IN: 23 plant structures; EXPRESSED DURING: 13 growth stages; BEST Arabidopsis thaliana protein match	6.68	2	2	11	434	48.2069	5.07178	plastid:21539947;plastid:21531424;plastid:20061580;plastid:18633119;plastid:18431481	N/A	Chloroplast
AT5G28540.1	heat shock protein 70 (Hsp 70) family protein	18.98	1	11	133	669	73.584	5.17334	cytosol:21166475;extracellular:15157177;nucleus:14505352;plasma membrane:21433285;plasma membrane:19334764;plasma membrane:17317660;plastid:20061580;plastid:15028209;vacuole:17151019	endoplasmic reticulum:18931141	Unknown
AT5G28840.1	GDP-D-mannose 3',5'-epimerase	3.71	1	1	20	377	42.731	6.21436	cytosol:21166475	N/A	Cytoplasm
AT5G30510.1	ribosomal protein S1	26.44	7	7	45	416	45.0823	5.24951	plasma membrane:19334764;plastid:21539947;plastid:21531424;plastid:20423899;plastid:20061580;plastid:18633119;plastid:18431481;plastid:16648217;plastid:15028209	N/A	Chloroplast
AT5G34850.1	purple acid phosphatase 26	6.74	2	2	3	475	54.9751	7.31299	cytosol:21166475;extracellular:21109274;extracellular:16729891;extracellular:16356755;vacuole:15215502	N/A	Extracellular
AT5G35360.1	acetyl Co-enzyme a carboxylase biotin carboxylase subunit	19.18	7	7	64	537	58.3499	7.25439	plastid:21531424;plastid:20423899;plastid:20061580;plastid:18431481;plastid:16207701;plastid:12938931	N/A	Mitochondrion
AT5G35590.1	proteasome alpha subunit A1	21.14	3	4	17	246	27.2768	5.85889	cytosol:21166475;vacuole:17151019	N/A	Unknown
AT5G35620.1	Eukaryotic initiation factor 4E protein	6.06	1	1	5	198	22.5003	5.69385	cytosol:21166475	cytosol:15610358;nucleus:15610358	Unknown
AT5G35630.1	glutamine synthetase 2	39.77	12	12	117	430	47.381	6.87354	plasma membrane:19334764;plastid:21539947;plastid:21531424;plastid:20423899;plastid:20061580;plastid:18633119;plastid:18431481;plastid:16648217;plastid:16207701;plastid:15322131;plastid:15028209;plastid:12938931	mitochondrion:15273293;plastid:15273293	Chloroplast
AT5G35790.1	glucose-6-phosphate dehydrogenase 1	1.91	1	1	2	576	65.3865	7.73779	plastid:21531424;plastid:20423899;plastid:20061580;plastid:18431481	N/A	Chloroplast
AT5G36210.1	alpha/beta-Hydrolases superfamily protein	4.11	2	2	4	730	81.2548	5.79541	cytosol:21166475;plastid:20061580;plastid:18431481	N/A	Extracellular
AT5G36700.3	2-phosphoglycolate phosphatase 1	15.36	3	3	4	332	36.4525	7.60596	plastid:21531424;plastid:20061580;plastid:18633119;plastid:18431481;plastid:16207701;plastid:15028209	N/A	Chloroplast
AT5G37510.1	NADH-ubiquinone dehydrogenase, mitochondrial, putative	8.19	4	4	40	745	81.1302	6.63916	mitochondrion:21841088;mitochondrion:20197505;mitochondrion:18189341;mitochondrion:17406791;mitochondrion:15276431;mitochondrion:14671022;mitochondrion:12837548;mitochondrion:12492832;mitochondrion:11743115;mitochondrion:11743114;plasma membrane:21433285;	N/A	Mitochondrion
AT5G37640.1	ubiquitin 9	13.35	1	2	7	322	36.2342	6.20166	nucleus:15496452;vacuole:17151019	N/A	Golgi body
AT5G38410.1	Ribulose bisphosphate carboxylase (small chain) family protein	48.07	5	9	206	181	20.2712	8.04541	extracellular:15593128;plastid:21531424;plastid:20423899;plastid:20061580;plastid:18633119;plastid:18431481;plastid:16923014;plastid:16648217;plastid:16207701;plastid:15028209	N/A	Chloroplast
AT5G38430.1	Ribulose bisphosphate carboxylase (small chain) family protein	34.25	3	7	184	181	20.2731	7.7085	plasma membrane:19334764;plastid:21531424;plastid:20423899;plastid:20061580;plastid:18633119;plastid:18431481;plastid:16923014;plastid:16648217;plastid:16207701;plastid:15028209;plastid:12938931;plastid:12766230	N/A	Chloroplast
AT5G38470.2	Rad23 UV excision repair protein family	3.31	1	1	2	332	34.6905	4.91943	cytosol:21166475	N/A	Nucleus
AT5G38530.1	tryptophan synthase beta type 2	12.06	4	4	8	506	55.7066	7.23975	plastid:21531424	N/A	Chloroplast
AT5G39830.2	Trypsin family protein with PDZ domain	4.38	1	1	2	434	46.2306	8.35303	plastid:21531424;plastid:20061580;plastid:18431481;plastid:16648217;plastid:11719511	N/A	Nucleus
AT5G40370.1	Glutaredoxin family protein	44.14	3	3	43	111	11.749	7.23975	cytosol:21166475;plasma membrane:17644812;plastid:20061580	N/A	Cytoplasm
AT5G40650.1	succinate dehydrogenase 2-2	10	2	2	4	280	31.1206	8.6167	mitochondrion:21841088;mitochondrion:15604729;mitochondrion:14671022;mitochondrion:12970493;plasma membrane:19334764	N/A	Mitochondrion
AT5G40770.1	prohibitin 3	10.47	2	2	12	277	30.381	7.63525	mitochondrion:21841088;mitochondrion:18189341;mitochondrion:15276431;mitochondrion:14671022;mitochondrion:12970493;mitochondrion:11743115;nucleus:15496452;plasma membrane:19334764;plasma membrane:15060130;vacuole:17151019;vacuole:15539469;vacuole:15215502	cytosol:17525078;mitochondrion:17883375;nucleus:17525078;nucleus:15496452;unclear:15496452	Mitochondrion
AT5G40950.1	ribosomal protein large subunit 27	7.58	1	1	25	198	21.7235	9.94971	plasma membrane:19334764;plastid:21531424;plastid:20423899;plastid:20061580;plastid:18431481;plastid:16207701;plastid:15028209;plastid:14729914;plastid:11826309	N/A	Chloroplast
AT5G41670.1	6-phosphogluconate dehydrogenase family protein	5.54	1	2	5	487	53.2842	5.79541	cytosol:21166475;mitochondrion:21841088;mitochondrion:14671022;plasma membrane:19334764;plastid:21539947;plastid:21531424;plastid:20061580	N/A	Cytoplasm
AT5G42020.2	Heat shock protein 70 (Hsp 70) family protein	20.72	1	11	130	613	67.3588	5.2876	endoplasmic reticulum:16618929;nucleus:15496452;nucleus:14617066;nucleus:14505352;plasma membrane:21433285;plasma membrane:19334764;plasma membrane:17317660;vacuole:17151019	endoplasmic reticulum:18931141;endoplasmic reticulum:11226186	Chloroplast
AT5G42070.1	unknown protein; FUNCTIONS IN: molecular_function unknown; INVOLVED IN: biological_process unknown; LOCATED IN: chloroplast thylakoid membrane, chloroplast; EXPRESSED IN: 21 plant structures; EXPRESSED DURING: 13 growth stages; Has 30201 Blast hits to 173	10.37	1	1	2	164	17.6705	8.60205	plastid:21531424;plastid:20061580;plastid:18431481;plastid:15322131	N/A	Unknown
AT5G42100.2	beta-1,3-glucanase_putative	4.26	1	1	4	423	45.0346	6.52197	extracellular:16287169;plasma membrane:20843791;plasma membrane:17317660;plasma membrane:16602701;plasma membrane:14517339	endoplasmic reticulum:17270015;plasma membrane:17270015	Extracellular
AT5G42220.1	Ubiquitin-like superfamily protein	5.01	3	3	6	879	92.4974	5.22412	cytosol:21166475	N/A	Nucleus
AT5G42270.1	FtsH extracellular protease family	16.48	2	8	63	704	75.1849	5.49072	plasma membrane:21433285;plasma membrane:19334764;plastid:21531424;plastid:20061580;plastid:18633119;plastid:18431481;plastid:15322131;plastid:15028209;plastid:14729914;plastid:12938931	N/A	Chloroplast
AT5G42890.1	sterol carrier protein 2	26.83	3	3	20	123	13.5591	9.20264	peroxisome:19329564;peroxisome:18931141;peroxisome:17951448	peroxisome:15456765	Chloroplast
AT5G42950.1	GYF domain-containing protein	2.92	3	3	5	1714	187.504	6.7417	N/A	N/A	Chloroplast
AT5G42960.1	unknown protein; FUNCTIONS IN: molecular_function unknown; INVOLVED IN: biological_process unknown; LOCATED IN: mitochondrion, chloroplast, plastid, chloroplast envelope; EXPRESSED IN: 24 plant structures; EXPRESSED DURING: 13 growth stages; BEST Arabidop	13.62	2	2	13	213	23.3959	9.20264	plasma membrane:19334764;plastid:20061580;plastid:18431481;plastid:15028209;plastid:12938931;unclear:16618929	N/A	Unknown
AT5G42980.1	thioredoxin 3	19.49	3	3	20	118	13.1008	5.13525	cytosol:21166475;extracellular:15593128;mitochondrion:15276431;peroxisome:19329564;plasma membrane:21433285;plasma membrane:20843791;plasma membrane:19334764;plasma membrane:17644812;plasma membrane:17317660;plastid:18431481;plastid:16207701	cytosol:19329564	Cytoplasm
AT5G43060.1	Granulin repeat cysteine protease family protein	3.67	2	2	21	463	51.1706	6.21436	cytosol:21166475;extracellular:16729891;extracellular:16356755;vacuole:15215502	N/A	Extracellular
AT5G43330.1	Lactate/malate dehydrogenase family protein	19.28	1	4	34	332	35.6524	6.78564	cytosol:21166475;plasma membrane:17644812	N/A	Cytoplasm
AT5G43780.1	Pseudouridine synthase/archaeosine transglycosylase-like family protein	10.87	2	4	6	469	52.0929	8.86572	mitochondrion:14671022;plastid:21531424;plastid:20423899;plastid:20061580;plastid:18431481	plastid:10806350	Chloroplast
AT5G43940.1	GroES-like zinc-binding dehydrogenase family protein	6.33	1	1	3	379	40.6725	6.94678	cytosol:21166475;peroxisome:19329564;peroxisome:17951448;plasma membrane:19334764;plasma membrane:15574830	unclear:18931141	Cytoplasm
AT5G44120.3	RmlC-like cupins superfamily protein	46.4	14	15	137	472	52.5627	7.79639	N/A	N/A	Unknown
AT5G45170.1	Haloacid dehalogenase-like hydrolase (HAD) superfamily protein	11.29	2	2	3	372	40.715	7.84033	plastid:21531424;plastid:20423899;plastid:20061580;plastid:18633119;plastid:18431481	N/A	Chloroplast
AT5G45390.1	CLP protease P4	24.32	4	4	28	292	31.4784	5.5542	plastid:21531424;plastid:20423899;plastid:20061580;plastid:18633119;plastid:18431481;plastid:16648217;plastid:16207701;plastid:15028209;plastid:12938931;plastid:11278690	N/A	Chloroplast
AT5G45680.1	FK506-binding protein 13	9.62	1	1	2	208	22.0253	8.68994	plastid:20423899;plastid:20061580;plastid:20049866;plastid:18431481;plastid:11719511	N/A	Chloroplast
AT5G45690.1	Protein of unknown function (DUF1264)	8.91	2	2	2	247	27.8278	6.354	N/A	N/A	Nucleus
AT5G45775.1	Ribosomal L5P family protein	8.14	1	1	15	172	19.7624	9.92041	vacuole:15215502	N/A	Cytoplasm
AT5G45930.1	magnesium chelatase i2	19.62	1	6	22	418	46.0688	5.50342	plastid:21531424;plastid:20423899;plastid:20061580;plastid:18431481	N/A	Chloroplast
AT5G46290.2	3-ketoacyl-acyl carrier protein synthase I	15.31	3	3	9	418	44.7018	8.48486	plasma membrane:19334764;plastid:21539947;plastid:21531424;plastid:20423899;plastid:20061580;plastid:18633119;plastid:18431481;plastid:16207701;plastid:12938931	N/A	Chloroplast
AT5G46580.1	pentatricopeptide (PPR) repeat-containing protein	2.39	1	1	7	711	80.8275	8.11865	plastid:20423899;plastid:20061580;plastid:18431481	N/A	Chloroplast
AT5G46690.1	beta HLH protein 71	3.98	1	1	3	327	36.6246	7.03467	N/A	N/A	Nucleus
AT5G46750.1	ARF-GAP domain 9	7.21	2	2	15	402	43.5235	8.32373	N/A	N/A	Unknown
AT5G47030.1	ATPase, F1 complex, delta/epsilon subunit	7.88	1	1	7	203	21.5342	6.69775	mitochondrion:21841088;mitochondrion:18189341;mitochondrion:15276431;mitochondrion:14671022;mitochondrion:12681508;mitochondrion:11870776;mitochondrion:11743114	N/A	Mitochondrion
AT5G47200.1	RAB GTPase homolog 1A	24.75	3	3	14	202	22.2992	5.42725	plasma membrane:19334764;plasma membrane:15060130	N/A	Unknown
AT5G47210.1	Hyaluronan / mRNA binding family	15.97	3	6	62	357	37.9768	8.77783	mitochondrion:21841088;peroxisome:19329564;plasma membrane:19334764;plasma membrane:17644812;plasma membrane:17317660	cytosol:19329564	Unknown
AT5G47700.1	60S acidic ribosomal protein family	50.44	3	3	63	113	11.2396	4.36084	cytosol:21166475;plasma membrane:19334764;plasma membrane:17317660	N/A	Cytoplasm
AT5G47890.1	NADH-ubiquinone oxidoreductase B8 subunit, putative	14.43	1	1	4	97	10.8437	9.43701	mitochondrion:21841088;mitochondrion:20197505;mitochondrion:18189341	N/A	Chloroplast
AT5G48040.1	Ubiquitin carboxyl-terminal hydrolase family protein	4.5	1	1	4	422	49.6917	8.03076	plasma membrane:19334764	N/A	Unknown
AT5G48230.1	acetoacetyl-CoA thiolase 2	10.3	2	2	13	398	40.8511	6.04932	cytosol:21166475;peroxisome:19329564;peroxisome:17951448;plasma membrane:17644812	cytosol:17120136	Cytoplasm
AT5G48480.1	Lactoylglutathione lyase / glyoxalase I family protein	16.87	2	2	18	166	17.546	4.88135	cytosol:21166475	N/A	Cytoplasm
AT5G48810.1	cytochrome B5 isoform D	23.57	2	2	12	140	15.0877	5.13525	endoplasmic reticulum:16618929;plasma membrane:19334764	N/A	Unknown
AT5G48880.1	peroxisomal 3-keto-acyl-CoA thiolase 2	15.22	3	3	14	414	43.145	7.04932	peroxisome:19329564;peroxisome:17951448	cytosol:17120136	Unknown
AT5G49360.1	beta-xylosidase 1	4.78	2	2	2	774	83.4705	8.51416	extracellular:16356755;plasma membrane:19334764;plastid:20061580	N/A	Extracellular
AT5G49460.1	ATP citrate lyase subunit B 2	5.76	1	2	6	608	65.786	7.63525	plasma membrane:17317660;plasma membrane:15574830	N/A	Cytoplasm
AT5G49910.1	chloroplast heat shock protein 70-2	27.72	5	16	244	718	76.9497	5.30029	plasma membrane:21433285;plasma membrane:19334764;plastid:21539947;plastid:21531424;plastid:20423899;plastid:20061580;plastid:18633119;plastid:18433418;plastid:18431481;plastid:16648217;plastid:16207701;plastid:15028209;plastid:12938931	N/A	Unknown
AT5G49940.1	NIFU-like protein 2	5.11	1	1	5	235	25.6037	5.35107	plastid:20061580;plastid:18431481	plastid:19224954;plastid:12553879	Chloroplast
AT5G50250.1	chloroplast RNA-binding protein 31B	5.88	2	2	4	289	31.8498	4.95752	plastid:21539947;plastid:21531424;plastid:20423899;plastid:20061580;plastid:18633119;plastid:18431481;plastid:12938931	N/A	Chloroplast
AT5G50370.1	Adenylate kinase family protein	11.69	1	2	8	248	27.3181	7.37158	mitochondrion:21841088;mitochondrion:18385124;mitochondrion:15276431;mitochondrion:14671022;plasma membrane:19334764;unclear:16618929;vacuole:17151019	N/A	Cytoplasm
AT5G50850.1	Transketolase family protein	13.22	3	3	33	363	39.1511	5.8335	mitochondrion:21841088;mitochondrion:15276431;mitochondrion:14671022;mitochondrion:11743115;mitochondrion:11743114;nucleus:15496452;plasma membrane:19334764;vacuole:17151019	N/A	Mitochondrion
AT5G50920.1	CLPC homologue 1	16.36	10	10	58	929	103.388	6.771	mitochondrion:14671022;plasma membrane:21433285;plastid:21539947;plastid:21531424;plastid:20423899;plastid:20061580;plastid:18633119;plastid:18433418;plastid:18431481;plastid:16207701;plastid:15322131;plastid:15028209;plastid:12938931;plastid:12766230	N/A	Chloroplast
AT5G51110.2	Transcriptional coactivator/pterin dehydratase	18.13	2	2	25	193	20.8946	7.38623	plastid:21531424;plastid:20061580;plastid:18431481	N/A	Chloroplast
AT5G51820.1	phosphoglucomutase	4.82	2	2	15	623	67.9465	5.74463	plasma membrane:19334764;plastid:21539947;plastid:21531424;plastid:20423899;plastid:20061580;plastid:18633119;plastid:18431481;plastid:16923014;plastid:16207701;plastid:15028209;plastid:12938931	N/A	Chloroplast
AT5G51970.1	GroES-like zinc-binding alcohol dehydrogenase family protein	6.87	2	2	9	364	39.2298	5.97314	cytosol:21166475	N/A	Cytoplasm
AT5G52510.1	SCARECROW-like 8	2.19	1	1	2	640	69.1071	5.23682	N/A	cytosol:15610358;nucleus:15610358	Nucleus
AT5G52920.1	plastidic pyruvate kinase beta subunit 1	5.87	2	2	6	579	63.4813	7.03467	plasma membrane:19334764;plastid:21531424;plastid:20423899;plastid:20061580;plastid:18431481;plastid:16207701	plastid:17892448	Chloroplast
AT5G52970.1	thylakoid lumen 15.0 kDa protein	6.73	1	1	3	223	24.5535	5.78271	plastid:21531424;plastid:20423899;plastid:20061580;plastid:18431481;plastid:16648217;plastid:15028209;plastid:14729914;plastid:11826309;plastid:11719511	mitochondrion:19224954;plastid:19224954	Chloroplast
AT5G53400.1	HSP20-like chaperones superfamily protein	8.88	2	2	11	304	34.4848	5.33838	cytosol:21166475	cytosol:19648297	Cytoplasm
AT5G53460.1	NADH-dependent glutamate synthase 1	4.26	6	6	46	2208	241.745	6.3667	plasma membrane:19334764;plastid:21531424;plastid:20061580;plastid:18633119;plastid:18431481;plastid:15028209	N/A	Chloroplast
AT5G54100.1	SPFH/Band 7/PHB domain-containing membrane-associated protein family	8.23	2	2	3	401	43.5796	9.05615	mitochondrion:14671022;mitochondrion:11743114;unclear:16618929	N/A	Mitochondrion
AT5G54160.1	O-methyltransferase 1	20.11	5	5	21	363	39.5921	5.94775	plasma membrane:19334764;plasma membrane:17317660	cytosol:15610358;nucleus:15610358	Unknown
AT5G54270.1	light-harvesting chlorophyll B-binding protein 3	3.77	1	1	4	265	28.6884	5.12256	plasma membrane:19334764;plastid:21531424;plastid:20061580;plastid:18633119;plastid:18431481;plastid:15322131;plastid:15028209;plastid:14729914	N/A	Chloroplast
AT5G54310.1	ARF-GAP domain 5	7.45	1	1	4	483	52.5596	7.84033	N/A	N/A	Nucleus
AT5G54500.1	flavodoxin-like quinone reductase 1	17.16	2	2	7	204	21.7819	6.37939	peroxisome:19329564;plasma membrane:20843791;plasma membrane:19334764;plasma membrane:17644812;plasma membrane:17317660;plasma membrane:16635983;plasma membrane:15060130;vacuole:17151019;vacuole:14760709	N/A	Extracellular
AT5G54600.1	Translation protein SH3-like family protein	25.25	4	4	33	198	21.9629	9.68604	plastid:21531424;plastid:20423899;plastid:20061580;plastid:18633119;plastid:18431481	N/A	Chloroplast
AT5G54640.1	Histone superfamily protein	12.31	1	2	6	130	13.6495	10.1548	nucleus:15496452	N/A	Nucleus
AT5G54740.1	seed storage albumin 5	16.97	2	2	20	165	18.8583	7.59131	N/A	N/A	Extracellular
AT5G54770.1	thiazole biosynthetic enzyme, chloroplast (ARA6) (THI1) (THI4)	38.97	8	8	141	349	36.6408	6.22705	plastid:21531424;plastid:20423899;plastid:20061580;plastid:18633119;plastid:18431481;plastid:16923014;plastid:16648217;plastid:16207701;plastid:12938931	mitochondrion:12482914;plastid:12482914	Chloroplast
AT5G54810.1	tryptophan synthase beta-subunit 1	9.79	3	3	8	470	50.8937	6.84424	plastid:21531424;plastid:20061580;plastid:18633119;plastid:18431481	N/A	Chloroplast
AT5G54850.1	unknown protein; Has 1807 Blast hits to 1807 proteins in 277 species: Archae - 0; Bacteria - 0; Metazoa - 736; Fungi - 347; Plants - 385; Viruses - 0; Other Eukaryotes - 339 (source: NCBI BLink).	9.9	1	1	2	202	21.8323	10.6089	N/A	N/A	Mitochondrion
AT5G54900.1	RNA-binding protein 45A	10.08	2	2	8	387	42.2972	6.55127	cytosol:21166475	N/A	Unknown
AT5G55220.1	trigger factor type chaperone family protein	13.89	6	6	11	547	61.6949	5.32568	plastid:21539947;plastid:21531424;plastid:20423899;plastid:20061580;plastid:18431481;plastid:16207701;plastid:12938931;plastid:12766230	N/A	Chloroplast
AT5G55230.1	microtubule-associated proteins 65-1	5.96	2	2	5	587	65.7444	5.05908	cytosol:21166475	cytoskeleton:18667529;cytoskeleton:18318686;cytoskeleton:17674780;cytoskeleton:16098102;cytoskeleton:15557096;cytoskeleton:15469496;cytosol:16098102	Cytoplasm
AT5G55240.1	ARABIDOPSIS THALIANA PEROXYGENASE 2	6.17	1	1	8	243	27.8578	5.97314	plasma membrane:19334764	N/A	Unknown
AT5G55280.1	homolog of bacterial cytokinesis Z-ring protein FTSZ 1-1	6.24	1	1	2	433	45.5365	7.40088	plastid:21531424;plastid:20423899;plastid:20061580;plastid:18633119;plastid:18431481	plastid:19403522;plastid:11285278	Chloroplast
AT5G55730.1	FASCICLIN-like arabinogalactan 1	3.3	1	1	4	424	44.8211	6.7417	extracellular:21109274;extracellular:18998720;extracellular:16356755;extracellular:15593128;plasma membrane:21433285;plasma membrane:20843791;plasma membrane:19334764;plasma membrane:17644812;plasma membrane:17317660;plasma membrane:16618929;plasma membra	N/A	Cell membrane
AT5G56000.1	HEAT SHOCK PROTEIN 81.4	6.01	3	3	15	699	80.0909	5.04639	mitochondrion:19688752;plasma membrane:17317660;plastid:21531424;plastid:20061580;vacuole:17151019	N/A	Cytoplasm
AT5G56410.1	Protein with RNI-like/FBD-like domains	3.78	2	2	3	503	57.9696	8.5874	N/A	N/A	Nucleus
AT5G56500.1	TCP-1/cpn60 chaperonin family protein	21.27	1	9	48	597	63.2853	5.87158	cytosol:21166475;mitochondrion:14671022;plasma membrane:19334764;plastid:21531424;plastid:16207701;plastid:15028209	N/A	Chloroplast
AT5G57870.1	MIF4G domain-containing protein / MA3 domain-containing protein	4.23	2	2	9	780	85.5183	8.23584	cytosol:21166475;plasma membrane:21433285;plasma membrane:19334764	unclear:15610358	Nucleus
AT5G58070.1	temperature-induced lipocalin	5.38	1	1	16	186	21.4208	6.354	endoplasmic reticulum:16618929;mitochondrion:21841088;mitochondrion:15276431;plasma membrane:19334764;plasma membrane:17317660;plasma membrane:15574830;plastid:20061580;vacuole:17151019	vacuole:17151019	Extracellular
AT5G58140.4	phototropin 2	4.06	2	2	7	689	77.3121	7.53271	plasma membrane:19000159;plasma membrane:17644812;plastid:20061580;vacuole:18686298	cytosol:16507089;golgi:16507089;plasma membrane:21972260;plasma membrane:18643969;plasma membrane:16507089	Cell membrane
AT5G58290.1	regulatory particle triple-A ATPase 3	13.73	3	4	18	408	45.7226	5.60498	cytosol:21166475;plasma membrane:19334764	N/A	Unknown
AT5G58330.3	lactate/malate dehydrogenase family protein	20.66	4	4	46	334	36.3676	5.07178	mitochondrion:14671022;plastid:21531424;plastid:20423899;plastid:20061580;plastid:18633119;plastid:18431481;plastid:16648217;plastid:16207701;plastid:12938931	N/A	Chloroplast
AT5G60540.1	pyridoxine biosynthesis 2	9.02	1	1	4	255	27.4212	5.30029	N/A	cytosol:17344055;cytosol:16157873;nucleus:17344055;plasma membrane:17344055	Cytoplasm
AT5G60600.2	4-hydroxy-3-methylbut-2-enyl diphosphate synthase	8.51	4	4	9	740	82.1053	6.43018	plastid:21531424;plastid:20423899;plastid:20061580;plastid:18633119;plastid:18431481;plastid:16207701;plastid:15028209;plastid:12938931	N/A	Nucleus
AT5G60980.1	Nuclear transport factor 2 (NTF2) family protein with RNA binding (RRM-RBD-RNP motifs) domain	6.1	2	2	11	459	49.3855	5.96045	plasma membrane:21433285	N/A	Unknown
AT5G61020.2	evolutionarily conserved C-terminal region 3	2.64	1	1	6	493	54.9501	8.1333	N/A	N/A	Nucleus
AT5G61170.1	Ribosomal protein S19e family protein	11.89	1	1	2	143	15.6874	10.2134	cytosol:21166475;cytosol:17934214;cytosol:15734919;plasma membrane:19334764;plasma membrane:15574830	N/A	Nucleus
AT5G61410.1	D-ribulose-5-phosphate-3-epimerase	19.22	3	3	90	281	29.9897	8.07471	plastid:21531424;plastid:20423899;plastid:20061580;plastid:18633119;plastid:18431481;plastid:16923014;plastid:16648217;plastid:16207701;plastid:12938931	N/A	Chloroplast
AT5G61780.1	TUDOR-SN protein 2	4.16	3	3	10	985	107.675	6.55127	cytosol:21166475;cytosol:20374526;plasma membrane:21433285	N/A	Unknown
AT5G62790.1	1-deoxy-D-xylulose 5-phosphate reductoisomerase	18.03	6	6	20	477	51.9312	7.04932	plastid:21531424;plastid:20061580;plastid:18633119;plastid:18431481	N/A	Chloroplast
AT5G63030.1	Thioredoxin superfamily protein	14.4	1	1	2	125	13.6018	5.47803	N/A	N/A	Cytoplasm
AT5G63400.1	adenylate kinase 1	23.17	3	4	17	246	26.915	7.35693	mitochondrion:21841088;mitochondrion:15276431;mitochondrion:14671022;mitochondrion:11743115;plasma membrane:19334764;unclear:16618929;vacuole:17151019	N/A	Cytoplasm
AT5G63620.1	GroES-like zinc-binding alcohol dehydrogenase family protein	3.75	1	1	8	427	45.4682	7.6499	mitochondrion:21841088	N/A	Mitochondrion
AT5G63890.1	histidinol dehydrogenase	12.39	4	4	11	452	48.9258	5.43994	mitochondrion:21841088;plastid:21531424;plastid:20423899;plastid:20061580	N/A	Chloroplast
AT5G63950.1	chromatin remodeling 24	1.74	1	1	5	1090	122.726	6.40479	N/A	N/A	Nucleus
AT5G64040.1	photosystem I reaction center subunit PSI-N, chloroplast, putative / PSI-N, putative (PSAN)	6.43	1	1	2	171	18.4172	8.92432	plasma membrane:19334764;plastid:21531424;plastid:20061580;plastid:20049866;plastid:18633119;plastid:18431481;plastid:15322131;plastid:15028209;plastid:14729914;plastid:11826309	N/A	Chloroplast
AT5G64120.1	Peroxidase superfamily protein	17.68	4	4	15	328	34.8676	8.20654	extracellular:16356755;extracellular:15694452;extracellular:14595688;plasma membrane:19334764	N/A	Extracellular
AT5G64150.1	RNA methyltransferase family protein	3.71	1	1	2	377	42.1468	5.74463	N/A	N/A	Chloroplast
AT5G64350.1	FK506-binding protein 12	30.36	3	3	13	112	11.98	6.03662	cytosol:21166475	N/A	Cytoplasm
AT5G64460.2	Phosphoglycerate mutase family protein	4.96	1	1	3	282	31.5788	6.34131	cytosol:21166475	N/A	Unknown
AT5G65010.1	asparagine synthetase 2	3.81	1	1	15	578	64.9887	6.45557	cytosol:21166475	N/A	Cytoplasm
AT5G65720.1	nitrogen fixation S (NIFS)-like 1	4.19	1	1	5	453	50.2635	6.99072	mitochondrion:21841088;mitochondrion:14671022	mitochondrion:11158531	Mitochondrion
AT5G66040.2	sulfurtransferase protein 16	21.54	1	1	10	65	6.8054	8.20654	N/A	plastid:15181206	Chloroplast
AT5G66190.2	ferredoxin-NADP(+)-oxidoreductase 1	22.14	3	4	54	262	29.665	6.15088	plasma membrane:19334764;plastid:21539947;plastid:21531424;plastid:20423899;plastid:20061580;plastid:18633119;plastid:18431481;plastid:16648217;plastid:16207701;plastid:15322131;plastid:15028209;plastid:14729914;plastid:12938931;plastid:11826309;plastid:1	N/A	Chloroplast
AT5G66440.1	unknown protein; BEST Arabidopsis thaliana protein match is: unknown protein (TAIR:AT4G34560.1); Has 1807 Blast hits to 1807 proteins in 277 species: Archae - 0; Bacteria - 0; Metazoa - 736; Fungi - 347; Plants - 385; Viruses - 0; Other Eukaryotes - 339 (	6.75	1	1	3	252	28.6983	5.14795	N/A	N/A	Nucleus
AT5G66470.1	RNA binding;GTP binding	3.28	1	1	2	427	48.9002	7.06396	plastid:21531424;plastid:20423899;plastid:18431481	N/A	Cytoplasm
AT5G66510.1	gamma carbonic anhydrase 3	25.19	3	4	11	258	27.8201	7.26904	mitochondrion:21841088;mitochondrion:21296373;mitochondrion:20197505;mitochondrion:18189341;mitochondrion:14671022;mitochondrion:12837548;mitochondrion:11743115;plasma membrane:19334764	N/A	Cytoplasm
AT5G66570.1	PS II oxygen-evolving complex 1	44.28	3	12	196	332	35.1206	5.65576	plasma membrane:19334764;plastid:21539947;plastid:21531424;plastid:20423899;plastid:20061580;plastid:20049866;plastid:18633119;plastid:18433418;plastid:18431481;plastid:16923014;plastid:16648217;plastid:16414959;plastid:16207701;plastid:15322131;plastid:1	N/A	Chloroplast
AT5G66760.1	succinate dehydrogenase 1-1	1.58	1	1	5	634	69.6123	6.29053	mitochondrion:21841088;mitochondrion:19688752;mitochondrion:17137349;mitochondrion:15604729;mitochondrion:15276431;mitochondrion:14671022;mitochondrion:12970493;mitochondrion:11743115;mitochondrion:11743114;plasma membrane:21433285;plasma membrane:1933476	N/A	Mitochondrion
AT5G67360.1	Subtilase family protein	8.98	3	3	14	757	79.3655	6.354	extracellular:21109274;extracellular:18998720;extracellular:16356755;extracellular:15694452;extracellular:15593128	N/A	Extracellular
AT5G67500.1	voltage dependent anion channel 2	25.36	4	4	20	276	29.5765	8.85107	mitochondrion:21841088;mitochondrion:15276431;mitochondrion:14671022;plasma membrane:19334764;plastid:15028209;plastid:12938931;unclear:16618929;vacuole:17151019	mitochondrion:21705391	Mitochondrion
ATCG00020.1	photosystem II reaction center protein A	3.12	1	1	11	353	38.9114	5.24951	plasma membrane:19334764;plastid:21531424;plastid:20061580;plastid:18633119;plastid:18433418;plastid:18431481;plastid:15322131;plastid:14729914	N/A	Unknown
ATCG00120.1	ATP synthase subunit alpha	28.8	12	12	193	507	55.294	5.24951	plasma membrane:21433285;plasma membrane:20843791;plasma membrane:19334764;plastid:21539947;plastid:21531424;plastid:20423899;plastid:20061580;plastid:19676087;plastid:18633119;plastid:18433418;plastid:18431481;plastid:16923014;plastid:16648217;plastid:16	nucleus:10737809	Chloroplast
ATCG00130.1	ATPase, F0 complex, subunit B/B', bacterial/chloroplast	11.96	2	2	21	184	21.0439	8.1333	plasma membrane:19334764;plastid:21531424;plastid:20061580;plastid:18633119;plastid:18431481;plastid:15322131;plastid:15028209;plastid:14729914	N/A	Chloroplast
ATCG00270.1	photosystem II reaction center protein D	8.78	2	2	13	353	39.5219	5.74463	plasma membrane:19334764;plastid:21531424;plastid:20061580;plastid:18633119;plastid:18431481;plastid:15322131;plastid:14729914	N/A	Cytoplasm
ATCG00280.1	photosystem II reaction center protein C	10.15	2	2	42	473	51.8347	7.1958	plasma membrane:21433285;plasma membrane:19334764;plastid:21531424;plastid:20061580;plastid:18633119;plastid:18431481;plastid:16414959;plastid:15322131;plastid:14729914	N/A	Chloroplast
ATCG00480.1	ATP synthase subunit beta	57.23	23	24	925	498	53.9001	5.50342	plasma membrane:21433285;plasma membrane:20843791;plasma membrane:19334764;plasma membrane:15574830;plastid:21539947;plastid:21531424;plastid:20423899;plastid:20061580;plastid:18633119;plastid:18433418;plastid:18431481;plastid:16923014;plastid:16648217;pl	N/A	Chloroplast
ATCG00490.1	ribulose-bisphosphate carboxylases	47.18	24	24	385	479	52.9216	6.29053	plasma membrane:19334764;plasma membrane:15574830;plastid:21531424;plastid:20423899;plastid:20061580;plastid:19288221;plastid:18633119;plastid:18433418;plastid:18431481;plastid:16923014;plastid:16648217;plastid:16207701;plastid:15322131;plastid:15028209;p	N/A	Chloroplast
ATCG00540.1	photosynthetic electron transfer A	27.81	6	6	109	320	35.3348	8.29443	plasma membrane:19334764;plastid:21531424;plastid:20061580;plastid:18633119;plastid:18431481;plastid:15322131;plastid:15028209;plastid:14729914	N/A	Chloroplast
ATCG00680.1	photosystem II reaction center protein B	2.56	1	1	26	508	56.0014	6.88818	plasma membrane:20843791;plasma membrane:19334764;plastid:21531424;plastid:20061580;plastid:18633119;plastid:18431481;plastid:16461379;plastid:15322131;plastid:14729914	N/A	Chloroplast
ATCG00710.1	photosystem II reaction center protein H	15.07	1	1	10	73	7.69702	6.55127	plasma membrane:19334764;plastid:21531424;plastid:20061580;plastid:18633119;plastid:18431481;plastid:15322131;plastid:15028209;plastid:14729914	N/A	Chloroplast
ATCG00780.1	ribosomal protein L14	13.93	1	1	21	122	13.5733	9.29053	plasma membrane:19334764;plastid:21531424;plastid:20423899;plastid:20061580;plastid:18431481	N/A	Chloroplast
ATCG00790.1	ribosomal protein L16	20.74	2	2	4	135	15.2843	11.6196	plasma membrane:19334764;plastid:21531424;plastid:20423899;plastid:20061580;plastid:18431481	N/A	Chloroplast
ATCG00820.1	ribosomal protein S19	11.96	1	1	11	92	10.5699	10.77	plastid:21531424;plastid:20423899;plastid:20061580;plastid:18633119;plastid:18431481;plastid:16207701	N/A	Chloroplast
ATCG00830.1	ribosomal protein L2	10.58	2	2	6	274	29.8461	10.8433	plasma membrane:19334764;plastid:21531424;plastid:20061580;plastid:18431481	N/A	Chloroplast
ATCG01060.1	iron-sulfur cluster binding;electron carriers;4 iron, 4 sulfur cluster binding	11.11	1	1	11	81	9.03219	7.07861	plasma membrane:19334764;plastid:21531424;plastid:20061580;plastid:18431481;plastid:15322131;plastid:15028209;plastid:14729914	N/A	Cell membrane
ATMG01190.1	ATP synthase subunit 1	22.68	8	8	51	507	54.9367	6.60986	mitochondrion:21841088;mitochondrion:21296373;mitochondrion:18385124;mitochondrion:18189341;mitochondrion:14671022;mitochondrion:12681508;mitochondrion:12492832;mitochondrion:11870776;mitochondrion:11743115;mitochondrion:11743114	N/A	Mitochondrion

## Sheet: (4)GC-MS
metabolite ID		relative fold change compared to mock				regulation
Annotation	KEGG entry	CKX	SD	IPT	SD
Pyruvic acid	C00022	0.4025	0.0079	0.6643	0.0768	CKX
L-Lactic acid	C00186	0.2463	0.0128	0.8812	0.0904	CKX
Malic acid	C00149	0.4031	0.0119	1.1763	0.0948	CKX
sugar-6-phosphate	N/A	0.403	0.1507	0.5744	0.1532	CKX
Fumaric acid	C00122	0.2705	0.0152	1.9786	0.1607	CKX
2-methylbutane-1,3-diol	N/A	0.3687	0.123	0.6754	0.2485	CKX
Cysteine	C00736	0.3974	0.1407	0.8259	0.081	CKX
Argininosuccinic acid	C03406	0.4006	0.0137	1.1023	0.0847	CKX
L-Ascorbic acid	C00072	0.058	0.0043	0.4824	0.015	CKX/CKX&IPT
D-Aspartic acid	C00402	0.3874	0.0563	0.4759	0.0373	CKX/CKX&IPT
Glycine	C00037	0.232	0.0001	0.2322	0.015	CKX&IPT
Sucrose	C00089	0.1108	0.0031	0.2209	0.0048	CKX&IPT
L-Asparagine	C00152	2.4719	0.7756	0.3018	0.1271	CKX&IPT
Ornithine	C00077	2.5297	0.224	0.4094	0.025	CKX&IPT
Threonic acid	C01620	0.2871	0.0247	0.3634	0.028	CKX&IPT
Disacharide	N/A	2.7901	0.3573	11.974	0.1555	CKX&IPT
Beta-D-Glucose	C00221	1.0732	0.2345	0.3042	0.0427	IPT
L-Serine	C00065	1.4221	0.0302	0.2685	0.0247	IPT
N-Acetylglutamic acid	C00624	0.9185	0.4325	0.1206	0.0076	IPT
Pyroglutamic acid	C01879	1.063	0.115	0.2942	0.1614	IPT
Glucose 6-phosphate	C00668	0.5373	0.1945	0.3	0.0202	IPT
pentonic/ribonic acid	C01685	0.7672	0.2107	0.3322	0.0631	IPT
2-Ethyl-3-hydroxy-3-methylvaleric acid	N/A	0.5236	0.0611	0.2777	0.0069	IPT
L-Arginine	C00062	1.5399	0.4904	0.2841	0.0489	IPT
D-Fructose	C00095	0.7804	0.0017	3.4638	0.1256	IPT
3-Hydroxymethylglutaric acid	C03761	0.7868	0.0579	0.2399	0.0156	IPT
Glycerol 3-phosphate	C00093	1.5158	0.1326	0.4026	0.0275	IPT
Putrescine	C00134	0.7011	0.0121	2.6207	0.1465	IPT
cis-Sinapic acid	C00482	0.6248	0.074	4.7748	0.039	IPT
Disacharide	N/A	1.6191	0.1687	down		IPT
L-Citrulline	C00327	1.462	0.2098	0.4029	0.0131	IPT
L-Glutamine	C00064	1.4881	1.0146	0.0651	0.0482	IPT
3-Indoleacetonitrile	C02938	0.5908	0.0639	0.1254	0.0297	IPT
L-Tryptophan	C00078	1.5721	0.1714	0.9916	0.1983	NR
L-Valine	C00183	1.2275	0.0114	0.6757	0.0695	NR
Alanine	C01401	0.7719	0.0002	0.675	0.0365	NR
L-Leucine	C00123	1.1293	0.0152	0.5783	0.0095	NR
L-Isoleucine	C00407	1.3197	0.3938	0.746	0.1066	NR
L-Proline	C00148	0.9	0.0389	0.721	0.0644	NR
O-Acetylserine	C00979	1.2008	0.0119	1.6056	0.1167	NR
L-Homoserine	C00263	0.6872	0.113	0.4764	0.0821	NR
Benzoic acid	C00180	0.8257	0.0758	1.1895	0.3469	NR
D-Glutamic acid	C00217	1.0796	0.3064	0.6547	0.0702	NR
L-Lysine	C00047	1.7458	0.1708	0.8886	0.1075	NR
D-Threitol	C16884	0.5053	0.0301	0.851	0.0701	NR
Galactonolactone	C03383	0.5434	0.2258	1.8419	0.2774	NR
Pipecolic acid	C00408	1.1323	0.0582	0.8133	0.263	NR
L-Phenylalanine	C00079	1.1517	0.0686	0.7169	0.0479	NR
Melibiose	C05402	0.5457	0.0282	0.557	0.1829	NR
L-Methionine	C00073	1.395	0.0803	0.6853	0.058	NR
Allantoin	C01551	0.7919	0.1982	1.1032	0.3371	NR
2,4-Dihydroxybutanoic acid	N/A	0.6562	0.0163	0.5227	0.0575	NR
Citric acid	C00158	0.5968	0.0389	0.5757	0.027	NR
L-Fucose	C01019	0.9714	0.0308	0.8996	0.3014	NR
Fructose 6-phosphate	C00085	0.837	0.0262	0.9273	0.0198	NR
Glutaric acid	C00489	0.929	0.0238	0.8437	0.0773	NR
L-Threonine	C00188	0.8472	0.0485	0.5145	0.0441	NR
Pantothenic acid	C00864	1.417	0.8027	1.1047	0.5565	NR
Parabanic acid	N/A	1.151	0.3868	1.5069	0.3414	NR
Myoinositol	C00137	1.3282	0.055	1.3627	0.0238	NR
Succinic acid	C00042	0.6351	0.0323	1.3548	0.1148	NR
Malonic acid	C00383	0.7158	0.1456	1.1324	0.3074	NR
Oxoglutaric acid	C00026	0.6183	0.0503	1.4475	0.0713	NR
Maleic acid	C01384	0.5815	0.1325	1.9389	0.1584	NR
Shikimic acid	C00493	0.6459	0.0476	0.7221	0.0282	NR
Uridine 5'-monophosphate	C00105	1.0785	0.1534	1.1991	0.1812	NR
Aldohexose	N/A	1.2828	0.8754	1.1061	0.3051	NR
2-Amino-2-deoxy-D-gluconate	C03752	0.5556	0.1857	0.479	0.1023	NR
Arabinoheptulosonate enolate	N/A	0.5	0.185	0.747	0.578	NR
D-Xylose	C00181	1.4325	0.3101	0.7195	0.0283	NR
Gamma-Aminobutyric acid	C00334	1.2854	0.1199	1.9789	0.1012	NR
Beta-D-Galactose	C00962	1.0124	0.4088	1.0261	0.0238	NR
Palatinose	C01742	0.4692	0.0474	0.8111	0.0408	NR
Oxalic acid	C00209	0.74	0.0314	0.8847	0.0602	NR
Ethanolamine phosphate	C00346	1.4829	1.4569	0.8363	0.4002	NR
trans-Sinapic acid	C00482	0.5936	0.034	1.9581	0.1201	NR
Xanthosine 5'-phosphate	C00655	0.8157	0.0643	0.7068	0.1618	NR
L-Histidine	C00135	1.9547	0.6742	0.8151	0.2425	NR
Urea	C00086	0.8173	0.0292	0.8353	0.0546	NR

## Sheet: (5)BioMaps
	Term	Observed Frequency	Expected Frequency	p-value	Protein1	Protein2	Protein3	Protein4	Protein5	Protein6	Protein7	Protein8	Protein9	Protein10	Protein11	Protein12	Protein13	Protein14	Protein15	Protein16	Protein17	Protein18	Protein19	Protein20	Protein21	Protein22	Protein23	Protein24	Protein25	Protein26	Protein27	Protein28	Protein29	Protein30	Protein31	Protein32	Protein33	Protein34	Protein35	Protein36	Protein37	Protein38	Protein39	Protein40	Protein41	Protein42	Protein43	Protein44	Protein45
CKX	amino acid metabolism	7 out of 107 genes, 6.5%	335 out of 26623 genes, 1.3%	0.000461	AT1G62380 1-aminocyclopropane-1-carboxylate oxidase 2	AT4G35630 phosphoserine aminotransferase	AT5G35630 glutamine synthetase 2	AT5G53460 Glutamate synthase 1 [NADH], chloroplastic	AT3G54640 Tryptophan synthase alpha chain	AT4G01850 S-adenosylmethionine synthase 2	AT4G33680 LL-diaminopimelate aminotransferase, chloroplastic
CKX	biosynthesis of vitamins, cofactors, and prosthetic groups	4 out of 107 genes, 3.7%	121 out of 26623 genes, 0.5%	0.00162	AT2G40490 Uroporphyrinogen decarboxylase	AT4G35630 phosphoserine aminotransferase	AT1G50480 Formate--tetrahydrofolate ligase	AT1G03475 Coproporphyrinogen-III oxidase, chloroplastic
CKX	C-3 compound metabolism	3 out of 63 genes, 4.8%	89 out of 26623 genes, 0.3%	0.00136	AT1G74030 Enolase 1, chloroplastic	AT2G36460 Aldolase superfamily protein	AT3G55440 triosephosphate isomerase
IPT	C-4 compound metabolism	3 out of 81 genes, 3.7%	40 out of 26623 genes, 0.2%	0.000304	AT1G04410 Malate dehydrogenase, cytoplasmic 1	AT3G47520 Malate dehydrogenase, chloroplastic	AT5G09660 Malate dehydrogenase, glyoxysomal
CKX	C-4 compound metabolism	3 out of 107 genes, 2.8%	40 out of 26623 genes, 0.2%	0.000685	AT1G04410 Malate dehydrogenase, cytoplasmic 1	AT3G47520 Malate dehydrogenase, chloroplastic	AT5G09660 Malate dehydrogenase, glyoxysomal
CKX	C-compound and carbohydrate metabolism	11 out of 63 genes, 17.5%	1625 out of 26623 genes, 6.1%	0.00143	AT3G54050 Fructose-1,6-bisphosphatase, chloroplastic	AT3G55440 triosephosphate isomerase	AT1G74030 Enolase 1, chloroplastic	AT1G66270 Beta-glucosidase 21	AT4G01850 S-adenosylmethionine synthase 2	AT1G04410 Malate dehydrogenase, cytoplasmic 1	AT3G47520 Malate dehydrogenase, chloroplastic	AT3G09260 Beta-glucosidase 23	AT2G36460 Aldolase superfamily protein	AT3G04790 Ribose 5-phosphate isomerase, type A protein	AT5G09660 Malate dehydrogenase, glyoxysomal
IPT	CELL RESCUE, DEFENSE AND VIRULENCE	15 out of 81 genes, 18.5%	1349 out of 26623 genes, 5.1%	1.32e-05	AT4G20260 plasma-membrane associated cation-binding protein 1	AT3G49120 Peroxidase 34	AT3G32980 Peroxidase 32	AT5G58070 temperature-induced lipocalin	AT5G42980 thioredoxin 3	AT1G07890 ascorbate peroxidase 1	AT3G09200 Ribosomal protein L10 family protein	AT5G42020 Heat shock 70 kDa protein 12	AT4G35000 L-ascorbate peroxidase 3, peroxisomal	AT5G01600 Ferritin-1, chloroplastic	AT4G25130 peptide met sulfoxide reductase 4	AT1G56070 Ribosomal protein S5/Elongation factor G/III/V family protein	AT4G08390 L-ascorbate peroxidase S, chloroplastic/mitochondrial	AT1G78370 Glutathione S-transferase U20	AT4G11150 vacuolar ATP synthase subunit E1
CKX	CELL RESCUE, DEFENSE AND VIRULENCE	18 out of 107 genes, 16.8%	1349 out of 26623 genes, 5.1%	1.93e-06	AT4G20260 plasma-membrane associated cation-binding protein 1	AT4G39260 Glycine-rich RNA-binding protein 8	AT3G25230 70 kDa peptidyl-prolyl isomerase	AT3G49120 Peroxidase 34	ATMG01190 ATP synthase subunit alpha, mitochondrial	AT5G42980 thioredoxin 3	AT1G66270 Beta-glucosidase 21	AT5G42980 thioredoxin 3	AT3G15360 Thioredoxin M4, chloroplastic	AT1G07890 ascorbate peroxidase 1	AT2G20270 Monothiol glutaredoxin-S12, chloroplastic	AT3G09200 Ribosomal protein L10 family protein	AT5G20630 Germin-like protein subfamily 3 member 3	AT4G35000 L-ascorbate peroxidase 3, peroxisomal	AT4G25130 peptide met sulfoxide reductase 4	AT1G56070 Ribosomal protein S5/Elongation factor G/III/V family protein	AT4G11150 vacuolar ATP synthase subunit E1	AT2G44060 Late embryogenesis abundant protein, group 2
CKX	cellular sensing and response to external stimulus	13 out of 107 genes, 12.4%	1296 out of 26623 genes, 4.9%	0.000738	AT4G20260 plasma-membrane associated cation-binding protein 1	AT4G39260 Glycine-rich RNA-binding protein 8	AT5G58140 phototropin 2	AT3G49120 Peroxidase 34	AT1G07890 ascorbate peroxidase 1	AT3G09200 Ribosomal protein L10 family protein	AT2G21660 Glycine-rich RNA-binding protein 7	AT5G20630 Germin-like protein subfamily 3 member 3	AT1G56070 Ribosomal protein S5/Elongation factor G/III/V family protein	AT1G62380 1-aminocyclopropane-1-carboxylate oxidase 2	AT4G25050 acyl carrier protein 4	AT4G11150 vacuolar ATP synthase subunit E1	AT2G44060 Late embryogenesis abundant protein, group 2
IPT	CELLULAR TRANSPORT, TRANSPORT FACILITATION AND TRANSPORT ROUTES	12 out of 45 genes, 26.7%	2404 out of 26623 genes, 9%	0.000501	AT5G58140 phototropin 2	AT5G58070 temperature-induced lipocalin	AT4G28750 Photosystem I reaction center subunit IV A, chloroplastic	AT5G42980 thioredoxin 3	ATCG00130 ATP synthase subunit b, chloroplastic	AT3G46740 translocon at the outer envelope membrane of chloroplasts 75-III	AT4G09650 ATP synthase delta-subunit gene	AT3G25520 ribosomal protein L5	AT5G67500 Mitochondrial outer membrane protein porin 2	AT4G25050 acyl carrier protein 4	AT2G20260 Photosystem I reaction center subunit IV B, chloroplastic	AT4G11150 vacuolar ATP synthase subunit E1
CKX	CELLULAR TRANSPORT, TRANSPORT FACILITATION AND TRANSPORT ROUTES	11 out of 44 genes, 25%	2404 out of 26623 genes, 9%	4.00E-04	AT5G58140 phototropin 2	AT5G42980 thioredoxin 3	AT3G46740 translocon at the outer envelope membrane of chloroplasts 75-III	AT5G42890 Sterol carrier protein 2	AT1G15140 FAD/NAD(P)-binding oxidoreductase	AT3G15360 Thioredoxin M4, chloroplastic	AT3G03100 Probable NADH dehydrogenase [ubiquinone] 1 alpha subcomplex subunit 12	AT2G20270 Monothiol glutaredoxin-S12, chloroplastic	AT5G15090 Mitochondrial outer membrane protein porin 3	AT4G25050 acyl carrier protein 4	AT4G11150 vacuolar ATP synthase subunit E1
IPT	cold shock response	6 out of 81 genes, 7.4%	154 out of 26623 genes, 0.6%	9.43e-06	AT1G56070 Ribosomal protein S5/Elongation factor G/III/V family protein	AT4G20260 plasma-membrane associated cation-binding protein 1	AT4G11150 vacuolar ATP synthase subunit E1	AT5G01600 Ferritin-1, chloroplastic	AT5G58070 temperature-induced lipocalin	AT3G09200 Ribosomal protein L10 family protein
CKX	cold shock response	6 out of 107 genes, 5.6%	154 out of 26623 genes, 0.6%	3.97E-06	AT1G56070 Ribosomal protein S5/Elongation factor G/III/V family protein	AT4G20260 plasma-membrane associated cation-binding protein 1	AT4G11150 vacuolar ATP synthase subunit E1	AT5G20630 Germin-like protein subfamily 3 member 3	AT3G09200 Ribosomal protein L10 family protein	AT4G39260 Glycine-rich RNA-binding protein 8
IPT	cytoplasm	16 out of 81 genes, 19.8%	1056 out of 26623 genes, 4%	1.17e-07	AT3G55440 triosephosphate isomerase	AT5G40950 ribosomal protein large subunit 27	AT1G74030 Enolase 1, chloroplastic	AT3G25520 ribosomal protein L5	AT5G42980 thioredoxin 3	AT1G07890 ascorbate peroxidase 1	AT2G19730 Ribosomal L28e protein family	AT3G49010 60S ribosomal protein L13-1	AT5G10360 Ribosomal protein S6e	AT1G78630 Ribosomal protein L13 family protein	AT3G09200 Ribosomal protein L10 family protein	AT4G38740 Peptidyl-prolyl cis-trans isomerase CYP18-3	AT5G30510 ribosomal protein S1	AT1G78370 Glutathione S-transferase U20	AT3G07110 Ribosomal protein L13 family protein	AT5G02870 Ribosomal protein L4/L1 family
CKX	cytoplasm	16 out of 107 genes, 15%	1056 out of 26623 genes, 4%	5.64E-06	AT3G55440 triosephosphate isomerase	AT1G18540 Ribosomal protein L6 family protein	AT4G01310 Ribosomal L5P family protein	AT5G40950 ribosomal protein large subunit 27	AT1G74030 Enolase 1, chloroplastic	AT3G25520 ribosomal protein L5	AT5G42980 thioredoxin 3	AT1G07890 ascorbate peroxidase 1	AT2G19730 Ribosomal L28e protein family	AT1G78630 Ribosomal protein L13 family protein	AT3G09200 Ribosomal protein L10 family protein	AT2G37270 ribosomal protein 5B	AT4G38740 Peptidyl-prolyl cis-trans isomerase CYP18-3	AT5G30510 ribosomal protein S1	AT3G07110 Ribosomal protein L13 family protein	AT3G16640 Translationally-controlled tumor protein homolog
IPT	detoxification	5 out of 81 genes, 6.2%	261 out of 26623 genes, 1%	0.00131	AT4G25130 peptide met sulfoxide reductase 4	AT1G78370 Glutathione S-transferase U20	AT3G49120 Peroxidase 34	AT3G32980 Peroxidase 32	AT5G42980 thioredoxin 3
CKX	detoxification	6 out of 107 genes, 5.6%	261 out of 26623 genes, 1%	0.000731	AT4G25130 peptide met sulfoxide reductase 4	AT5G16710 Glutathione S-transferase DHAR3, chloroplastic	AT2G20270 Monothiol glutaredoxin-S12, chloroplastic	AT3G49120 Peroxidase 34	AT5G42980 thioredoxin 3	AT3G15360 Thioredoxin M4, chloroplastic
IPT	ENERGY	12 out of 81 genes, 14.8%	451 out of 26623 genes, 1.7%	1.54e-08	AT1G74030 Enolase 1, chloroplastic	AT3G08940 Chlorophyll a-b binding protein CP29.2, chloroplastic	AT5G09660 Malate dehydrogenase, glyoxysomal	AT1G79040 Photosystem II 10 kDa polypeptide, chloroplastic	AT2G36460 Aldolase superfamily protein	AT3G55440 triosephosphate isomerase	AT1G04410 Malate dehydrogenase, cytoplasmic 1	AT4G09650 ATP synthase delta-subunit gene	AT3G04790 Ribose 5-phosphate isomerase, type A protein	AT4G11150 vacuolar ATP synthase subunit E1	AT3G47520 Malate dehydrogenase, chloroplastic	ATCG00130 ATP synthase subunit b, chloroplastic
CKX	ENERGY	18 out of 107 genes, 16.8%	451 out of 26623 genes, 1.7%	4.96E-13	AT1G74030 Enolase 1, chloroplastic	AT1G61520 Photosystem I light harvesting complex gene 3	AT3G08940 Chlorophyll a-b binding protein CP29.2, chloroplastic	AT2G30950 ATP-dependent zinc metalloprotease FTSH 2, chloroplastic	AT5G09660 Malate dehydrogenase, glyoxysomal	AT3G54050 Fructose-1,6-bisphosphatase, chloroplastic	AT1G52230 Photosystem I reaction center subunit VI-2, chloroplastic	AT1G79040 Photosystem II 10 kDa polypeptide, chloroplastic	AT2G36460 Aldolase superfamily protein	AT3G55440 triosephosphate isomerase	AT1G04410 Malate dehydrogenase, cytoplasmic 1	AT1G12000 Phosphofructokinase family protein	AT3G14420 Peroxisomal (S)-2-hydroxy-acid oxidase GLO1	AT3G04790 Ribose 5-phosphate isomerase, type A protein	AT4G11150 vacuolar ATP synthase subunit E1	AT3G47520 Malate dehydrogenase, chloroplastic	AT1G79530 glyceraldehyde-3-phosphate dehydrogenase of plastid 1	AT4G32260 ATPase, F0 complex, subunit B/B', bacterial/chloroplast
IPT	energy conversion and regeneration	3 out of 81 genes, 3.7%	69 out of 26623 genes, 0.3%	0.00138	AT4G09650 ATP synthase delta-subunit gene	AT4G11150 vacuolar ATP synthase subunit E1	ATCG00130 ATP synthase subunit b, chloroplastic
IPT	energy generation (e.g. ATP synthase)	3 out of 81 genes, 3.7%	42 out of 26623 genes, 0.2%	0.000348	AT4G09650 ATP synthase delta-subunit gene	AT4G11150 vacuolar ATP synthase subunit E1	ATCG00130 ATP synthase subunit b, chloroplastic
CKX	glycolysis and gluconeogenesis	5 out of 107 genes, 4.7%	73 out of 26623 genes, 0.3%	1.57E-05	AT3G54050 Fructose-1,6-bisphosphatase, chloroplastic	AT1G12000 Phosphofructokinase family protein	AT1G74030 Enolase 1, chloroplastic	AT1G79530 glyceraldehyde-3-phosphate dehydrogenase of plastid 1	AT3G55440 triosephosphate isomerase
IPT	chloroplast	21 out of 81 genes, 25.9%	3345 out of 26623 genes, 12.6%	0.00086	AT5G35630 glutamine synthetase 2	AT1G74030 Enolase 1, chloroplastic	AT5G45930 magnesium chelatase i2	AT2G40490 Uroporphyrinogen decarboxylase	ATCG00130 ATP synthase subunit b, chloroplastic	AT4G35630 phosphoserine aminotransferase	AT3G62030 Peptidyl-prolyl cis-trans isomerase CYP20-3, chloroplastic	AT4G08390 L-ascorbate peroxidase S, chloroplastic/mitochondrial	AT3G46740 translocon at the outer envelope membrane of chloroplasts 75-III	AT5G42270 ATP-dependent zinc metalloprotease FTSH 5, chloroplastic	AT5G30510 ribosomal protein S1	AT5G46290 3-oxoacyl-[acyl-carrier-protein] synthase I, chloroplastic	AT5G19370 Putative peptidyl-prolyl cis–trans isomerase	AT3G47520 Malate dehydrogenase, chloroplastic	AT4G18480 Magnesium-chelatase subunit chlI, chloroplastic	AT5G01600 Ferritin-1, chloroplastic	AT4G25130 peptide met sulfoxide reductase 4	AT4G25050 acyl carrier protein 4	AT1G73060 Low PSII Accumulation 3	AT4G33680 LL-diaminopimelate aminotransferase, chloroplastic	AT5G50920 Chaperone protein ClpC1, chloroplastic
CKX	chloroplast	25 out of 107 genes, 23.4%	3345 out of 26623 genes, 12.6%	0.00151	AT5G35630 glutamine synthetase 2	AT3G54050 Fructose-1,6-bisphosphatase, chloroplastic	AT1G74030 Enolase 1, chloroplastic	AT5G16710 Glutathione S-transferase DHAR3, chloroplastic	AT5G45930 magnesium chelatase i2	AT2G40490 Uroporphyrinogen decarboxylase	AT4G35630 phosphoserine aminotransferase	AT2G30950 ATP-dependent zinc metalloprotease FTSH 2, chloroplastic	AT1G20020 Ferredoxin--NADP reductase, leaf isozyme 2, chloroplastic	AT3G46740 translocon at the outer envelope membrane of chloroplasts 75-III	AT5G30510 ribosomal protein S1	AT5G14910 Heavy metal transport/detoxification superfamily protein	AT1G15140 FAD/NAD(P)-binding oxidoreductase	AT5G46290 3-oxoacyl-[acyl-carrier-protein] synthase I, chloroplastic	AT5G19370 Putative peptidyl-prolyl cis–trans isomerase	AT3G47520 Malate dehydrogenase, chloroplastic	AT3G15360 Thioredoxin M4, chloroplastic	AT2G20270 Monothiol glutaredoxin-S12, chloroplastic	AT3G22890 ATP sulfurylase 1, chloroplastic	AT4G25130 peptide met sulfoxide reductase 4	AT4G25050 acyl carrier protein 4	AT1G73060 Low PSII Accumulation 3	AT3G54640 Tryptophan synthase alpha chain	AT4G33680 LL-diaminopimelate aminotransferase, chloroplastic	AT5G50920 Chaperone protein ClpC1, chloroplastic
IPT	METABOLISM	28 out of 81 genes, 34.6%	4823 out of 26623 genes, 18.1%	0.000316	AT5G35630 glutamine synthetase 2	AT5G58140 phototropin 2	AT1G32060 Phosphoribulokinase, chloroplastic	AT1G04410 Malate dehydrogenase, cytoplasmic 1	AT2G40490 Uroporphyrinogen decarboxylase	AT3G04790 Ribose 5-phosphate isomerase, type A protein	AT4G35000 L-ascorbate peroxidase 3, peroxisomal	AT2G29080 ATP-dependent zinc metalloprotease FTSH 3, mitochondrial	AT4G08390 L-ascorbate peroxidase S, chloroplastic/mitochondrial	AT5G42270 ATP-dependent zinc metalloprotease FTSH 5, chloroplastic	AT3G55440 triosephosphate isomerase	AT4G25050 acyl carrier protein 4	AT1G78370 Glutathione S-transferase U20	AT4G33680 LL-diaminopimelate aminotransferase, chloroplastic	AT5G50920 Chaperone protein ClpC1, chloroplastic	AT1G74030 Enolase 1, chloroplastic	AT5G45930 magnesium chelatase i2	ATCG00130 ATP synthase subunit b, chloroplastic	AT4G35630 phosphoserine aminotransferase	AT5G09660 Malate dehydrogenase, glyoxysomal	AT5G46290 3-oxoacyl-[acyl-carrier-protein] synthase I, chloroplastic	AT3G47520 Malate dehydrogenase, chloroplastic	AT1G07890 ascorbate peroxidase 1	AT2G36460 Aldolase superfamily protein	AT4G18480 Magnesium-chelatase subunit chlI, chloroplastic	AT1G03475 Coproporphyrinogen-III oxidase, chloroplastic	AT1G16350 Inosine-5'-monophosphate dehydrogenase 2	AT2G43750 Cysteine synthase, chloroplastic/chromoplastic
CKX	METABOLISM	34 out of 107 genes, 31.8%	4823 out of 26623 genes, 18.1%	0.000475	AT5G35630 glutamine synthetase 2	AT3G54050 Fructose-1,6-bisphosphatase, chloroplastic	AT5G58140 phototropin 2	AT1G04410 Malate dehydrogenase, cytoplasmic 1	AT2G40490 Uroporphyrinogen decarboxylase	AT3G04790 Ribose 5-phosphate isomerase, type A protein	AT4G35000 L-ascorbate peroxidase 3, peroxisomal	AT2G30950 ATP-dependent zinc metalloprotease FTSH 2, chloroplastic	AT5G53460 Glutamate synthase 1 [NADH], chloroplastic	AT3G55440 triosephosphate isomerase	AT4G01850 S-adenosylmethionine synthase 2	AT3G22890 ATP sulfurylase 1, chloroplastic	AT4G25050 acyl carrier protein 4	AT5G66510 Gamma carbonic anhydrase 3	AT4G33680 LL-diaminopimelate aminotransferase, chloroplastic	AT5G50920 Chaperone protein ClpC1, chloroplastic	AT3G27890 NADPH:quinone oxidoreductase	AT1G74030 Enolase 1, chloroplastic	AT5G45930 magnesium chelatase i2	AT3G09260 Beta-glucosidase 23	AT4G35630 phosphoserine aminotransferase	AT1G50480 Formate--tetrahydrofolate ligase	AT5G09660 Malate dehydrogenase, glyoxysomal	AT1G66270 Beta-glucosidase 21	AT5G46290 3-oxoacyl-[acyl-carrier-protein] synthase I, chloroplastic	AT3G47520 Malate dehydrogenase, chloroplastic	AT1G07890 ascorbate peroxidase 1	AT2G36460 Aldolase superfamily protein	AT1G12000 Phosphofructokinase family protein	AT3G48990 4-coumarate--CoA ligase-like 10	AT1G03475 Coproporphyrinogen-III oxidase, chloroplastic	AT1G62380 1-aminocyclopropane-1-carboxylate oxidase 2	AT3G54640 Tryptophan synthase alpha chain	AT1G79530 glyceraldehyde-3-phosphate dehydrogenase of plastid 1
IPT	metabolism of porphyrins	4 out of 81 genes, 4.9%	48 out of 26623 genes, 0.2%	1.9e-05	AT5G45930 magnesium chelatase i2	AT4G18480 Magnesium-chelatase subunit chlI, chloroplastic	AT2G40490 Uroporphyrinogen decarboxylase	AT1G03475 Coproporphyrinogen-III oxidase, chloroplastic
CKX	metabolism of porphyrins	3 out of 107 genes, 2.8%	48 out of 26623 genes, 0.2%	0.00113	AT5G45930 magnesium chelatase i2	AT2G40490 Uroporphyrinogen decarboxylase	AT1G03475 Coproporphyrinogen-III oxidase, chloroplastic
IPT	metabolism of secondary products derived from glycine, L-serine and L-alanine	4 out of 81 genes, 4.9%	58 out of 26623 genes, 0.2%	3.83e-05	AT5G45930 magnesium chelatase i2	AT4G18480 Magnesium-chelatase subunit chlI, chloroplastic	AT2G40490 Uroporphyrinogen decarboxylase	AT1G03475 Coproporphyrinogen-III oxidase, chloroplastic
IPT	metabolism of vitamins, cofactors, and prosthetic groups	9 out of 81 genes, 11.1%	242 out of 26623 genes, 0.9%	7.18e-08	AT1G04410 Malate dehydrogenase, cytoplasmic 1	AT1G07890 ascorbate peroxidase 1	AT4G35630 phosphoserine aminotransferase	AT4G08390 L-ascorbate peroxidase S, chloroplastic/mitochondrial	AT4G35000 L-ascorbate peroxidase 3, peroxisomal	AT5G09660 Malate dehydrogenase, glyoxysomal	AT3G47520 Malate dehydrogenase, chloroplastic	AT2G40490 Uroporphyrinogen decarboxylase	AT1G03475 Coproporphyrinogen-III oxidase, chloroplastic
CKX	metabolism of vitamins, cofactors, and prosthetic groups	10 out of 107 genes, 9.3%	242 out of 26623 genes, 0.9%	7.32E-08	AT1G04410 Malate dehydrogenase, cytoplasmic 1	AT1G07890 ascorbate peroxidase 1	AT4G35630 phosphoserine aminotransferase	AT1G50480 Formate--tetrahydrofolate ligase	AT3G27890 NADPH:quinone oxidoreductase	AT4G35000 L-ascorbate peroxidase 3, peroxisomal	AT5G09660 Malate dehydrogenase, glyoxysomal	AT3G47520 Malate dehydrogenase, chloroplastic	AT2G40490 Uroporphyrinogen decarboxylase	AT1G03475 Coproporphyrinogen-III oxidase, chloroplastic
IPT	nitrogen, sulfur and selenium metabolism	4 out of 81 genes, 4.9%	159 out of 26623 genes, 0.6%	0.00154	AT1G74030 Enolase 1, chloroplastic	AT4G33680 LL-diaminopimelate aminotransferase, chloroplastic	AT2G43750 Cysteine synthase, chloroplastic/chromoplastic	AT5G35630 glutamine synthetase 2
CKX	nitrogen, sulfur and selenium metabolism	5 out of 107 genes, 4.7%	159 out of 26623 genes, 0.6%	0.000525	AT1G74030 Enolase 1, chloroplastic	AT4G33680 LL-diaminopimelate aminotransferase, chloroplastic	AT5G35630 glutamine synthetase 2	AT3G22890 ATP sulfurylase 1, chloroplastic	AT5G53460 Glutamate synthase 1 [NADH], chloroplastic
IPT	oxidative stress response	7 out of 81 genes, 8.6%	196 out of 26623 genes, 0.7%	2.86e-06	AT1G07890 ascorbate peroxidase 1	AT3G49120 Peroxidase 34	AT3G32980 Peroxidase 32	AT4G08390 L-ascorbate peroxidase S, chloroplastic/mitochondrial	AT4G35000 L-ascorbate peroxidase 3, peroxisomal	AT5G42980 thioredoxin 3	AT5G01600 Ferritin-1, chloroplastic
CKX	oxidative stress response	5 out of 107 genes, 4.7%	196 out of 26623 genes, 0.7%	0.00131	AT1G07890 ascorbate peroxidase 1	AT3G49120 Peroxidase 34	ATMG01190 ATP synthase subunit alpha, mitochondrial	AT4G35000 L-ascorbate peroxidase 3, peroxisomal	AT5G42980 thioredoxin 3
IPT	oxygen and radical detoxification	5 out of 81 genes, 6.2%	256 out of 26623 genes, 1%	0.0012	AT4G25130 peptide met sulfoxide reductase 4	AT1G78370 Glutathione S-transferase U20	AT3G49120 Peroxidase 34	AT3G32980 Peroxidase 32	AT5G42980 thioredoxin 3
CKX	oxygen and radical detoxification	6 out of 107 genes, 5.6%	256 out of 26623 genes, 1%	0.000662	AT4G25130 peptide met sulfoxide reductase 4	AT5G16710 Glutathione S-transferase DHAR3, chloroplastic	AT2G20270 Monothiol glutaredoxin-S12, chloroplastic	AT3G49120 Peroxidase 34	AT5G42980 thioredoxin 3	AT3G15360 Thioredoxin M4, chloroplastic
IPT	pentose-phosphate pathway	3 out of 81 genes, 3.7%	46 out of 26623 genes, 0.2%	0.000448	AT3G04790 Ribose 5-phosphate isomerase, type A protein	AT4G11150 vacuolar ATP synthase subunit E1	AT2G36460 Aldolase superfamily protein
CKX	pentose-phosphate pathway	3 out of 107 genes, 2.8%	46 out of 26623 genes, 0.2%	0.001	AT3G04790 Ribose 5-phosphate isomerase, type A protein	AT4G11150 vacuolar ATP synthase subunit E1	AT2G36460 Aldolase superfamily protein
CKX	photosynthesis	5 out of 107 genes, 4.7%	63 out of 26623 genes, 0.2%	7.98E-06	AT1G52230 Photosystem I reaction center subunit VI-2, chloroplastic	AT1G79040 Photosystem II 10 kDa polypeptide, chloroplastic	AT1G61520 Photosystem I light harvesting complex gene 3	AT3G08940 Chlorophyll a-b binding protein CP29.2, chloroplastic	AT2G30950 ATP-dependent zinc metalloprotease FTSH 2, chloroplastic
IPT	plastid	3 out of 81 genes, 3.7%	46 out of 26623 genes, 0.2%	0.000448	AT5G23120 Photosystem II stability/assembly factor HCF136, chloroplastic	AT3G46740 translocon at the outer envelope membrane of chloroplasts 75-III	AT5G50920 Chaperone protein ClpC1, chloroplastic
IPT	plastid	22 out of 81 genes, 27.2%	3370 out of 26623 genes, 12.7%	0.000363	AT5G35630 glutamine synthetase 2	AT1G74030 Enolase 1, chloroplastic	AT5G45930 magnesium chelatase i2	AT2G40490 Uroporphyrinogen decarboxylase	ATCG00130 ATP synthase subunit b, chloroplastic	AT4G35630 phosphoserine aminotransferase	AT3G62030 Peptidyl-prolyl cis-trans isomerase CYP20-3, chloroplastic	AT4G08390 L-ascorbate peroxidase S, chloroplastic/mitochondrial	AT3G46740 translocon at the outer envelope membrane of chloroplasts 75-III	AT5G42270 ATP-dependent zinc metalloprotease FTSH 5, chloroplastic	AT5G30510 ribosomal protein S1	AT5G46290 3-oxoacyl-[acyl-carrier-protein] synthase I, chloroplastic	AT5G19370 Putative peptidyl-prolyl cis–trans isomerase	AT3G47520 Malate dehydrogenase, chloroplastic	AT4G18480 Magnesium-chelatase subunit chlI, chloroplastic	AT5G01600 Ferritin-1, chloroplastic	AT4G25130 peptide met sulfoxide reductase 4	AT4G25050 acyl carrier protein 4	AT5G23120 Photosystem II stability/assembly factor HCF136, chloroplastic	AT1G73060 Low PSII Accumulation 3	AT4G33680 LL-diaminopimelate aminotransferase, chloroplastic	AT5G50920 Chaperone protein ClpC1, chloroplastic
CKX	plastid	26 out of 107 genes, 24.3%	3370 out of 26623 genes, 12.7%	0.000743	AT5G35630 glutamine synthetase 2	AT3G54050 Fructose-1,6-bisphosphatase, chloroplastic	AT1G74030 Enolase 1, chloroplastic	AT5G16710 Glutathione S-transferase DHAR3, chloroplastic	AT5G45930 magnesium chelatase i2	AT2G40490 Uroporphyrinogen decarboxylase	AT4G35630 phosphoserine aminotransferase	AT2G30950 ATP-dependent zinc metalloprotease FTSH 2, chloroplastic	AT1G20020 Ferredoxin--NADP reductase, leaf isozyme 2, chloroplastic	AT3G46740 translocon at the outer envelope membrane of chloroplasts 75-III	AT5G30510 ribosomal protein S1	AT5G14910 Heavy metal transport/detoxification superfamily protein	AT1G15140 FAD/NAD(P)-binding oxidoreductase	AT5G46290 3-oxoacyl-[acyl-carrier-protein] synthase I, chloroplastic	AT5G19370 Putative peptidyl-prolyl cis–trans isomerase	AT3G47520 Malate dehydrogenase, chloroplastic	AT3G15360 Thioredoxin M4, chloroplastic	AT2G20270 Monothiol glutaredoxin-S12, chloroplastic	AT3G22890 ATP sulfurylase 1, chloroplastic	AT4G25130 peptide met sulfoxide reductase 4	AT4G25050 acyl carrier protein 4	AT5G23120 Photosystem II stability/assembly factor HCF136, chloroplastic	AT1G73060 Low PSII Accumulation 3	AT3G54640 Tryptophan synthase alpha chain	AT4G33680 LL-diaminopimelate aminotransferase, chloroplastic	AT5G50920 Chaperone protein ClpC1, chloroplastic
CKX	plastid	3 out of 107 genes, 2.8%	46 out of 26623 genes, 0.2%	0.001	AT5G23120 Photosystem II stability/assembly factor HCF136, chloroplastic	AT3G46740 translocon at the outer envelope membrane of chloroplasts 75-III	AT5G50920 Chaperone protein ClpC1, chloroplastic
IPT	protein folding and stabilization	5 out of 81 genes, 6.2%	247 out of 26623 genes, 0.9%	0.00103	AT4G38740 Peptidyl-prolyl cis-trans isomerase CYP18-3	AT3G62030 Peptidyl-prolyl cis-trans isomerase CYP20-3, chloroplastic	AT4G37910 mitochondrial heat shock protein 70-1	AT5G42020 Heat shock 70 kDa protein 12	AT1G21750 Protein disulfide isomerase-like 1-1
IPT	PROTEIN SYNTHESIS	14 out of 81 genes, 17.3%	1326 out of 26623 genes, 5%	4.66e-05	AT3G25920 ribosomal protein L15	AT5G40950 ribosomal protein large subunit 27	AT3G25520 ribosomal protein L5	AT1G05190 Ribosomal protein L6 family	AT2G19730 Ribosomal L28e protein family	AT3G49010 60S ribosomal protein L13-1	AT5G10360 Ribosomal protein S6e	AT1G78630 Ribosomal protein L13 family protein	AT3G09200 Ribosomal protein L10 family protein	AT1G56070 Ribosomal protein S5/Elongation factor G/III/V family protein	AT5G30510 ribosomal protein S1	ATCG00780 ribosomal protein L14	AT3G07110 Ribosomal protein L13 family protein	AT5G02870 Ribosomal protein L4/L1 family
CKX	PROTEIN SYNTHESIS	14 out of 107 genes, 13.1%	1326 out of 26623 genes, 5%	0.000918	AT1G18540 Ribosomal protein L6 family protein	AT4G01310 Ribosomal L5P family protein	AT5G40950 ribosomal protein large subunit 27	AT5G16710 Glutathione S-transferase DHAR3, chloroplastic	AT3G25520 ribosomal protein L5	AT1G05190 Ribosomal protein L6 family	AT2G19730 Ribosomal L28e protein family	AT1G78630 Ribosomal protein L13 family protein	AT3G09200 Ribosomal protein L10 family protein	AT3G27850 ribosomal protein L12-C	AT1G56070 Ribosomal protein S5/Elongation factor G/III/V family protein	AT2G37270 ribosomal protein 5B	AT5G30510 ribosomal protein S1	AT3G07110 Ribosomal protein L13 family protein
IPT	ribosomal proteins	8 out of 81 genes, 9.9%	166 out of 26623 genes, 0.6%	5.93e-08	AT2G19730 Ribosomal L28e protein family	AT3G07110 Ribosomal protein L13 family protein	AT3G25520 ribosomal protein L5	AT3G49010 60S ribosomal protein L13-1	AT5G10360 Ribosomal protein S6e	AT1G05190 Ribosomal protein L6 family	AT3G09200 Ribosomal protein L10 family protein	AT5G02870 Ribosomal protein L4/L1 family
CKX	ribosomal proteins	9 out of 107 genes, 8.4%	166 out of 26623 genes, 0.6%	3.72E-08	AT2G19730 Ribosomal L28e protein family	AT3G07110 Ribosomal protein L13 family protein	AT1G18540 Ribosomal protein L6 family protein	AT3G25520 ribosomal protein L5	AT4G01310 Ribosomal L5P family protein	AT3G27850 ribosomal protein L12-C	AT1G05190 Ribosomal protein L6 family	AT3G09200 Ribosomal protein L10 family protein	AT2G37270 ribosomal protein 5B
IPT	ribosome biogenesis	13 out of 81 genes, 16%	423 out of 26623 genes, 1.6%	6.73e-10	AT2G19730 Ribosomal L28e protein family	AT3G49010 60S ribosomal protein L13-1	AT5G10360 Ribosomal protein S6e	AT1G78630 Ribosomal protein L13 family protein	AT3G09200 Ribosomal protein L10 family protein	AT5G30510 ribosomal protein S1	ATCG00780 ribosomal protein L14	AT3G07110 Ribosomal protein L13 family protein	AT3G25520 ribosomal protein L5	AT1G05190 Ribosomal protein L6 family	AT3G25920 ribosomal protein L15	AT5G02870 Ribosomal protein L4/L1 family	AT5G40950 ribosomal protein large subunit 27
CKX	ribosome biogenesis	12 out of 107 genes, 11.2%	423 out of 26623 genes, 1.6%	1.82E-07	AT2G19730 Ribosomal L28e protein family	AT1G78630 Ribosomal protein L13 family protein	AT3G09200 Ribosomal protein L10 family protein	AT2G37270 ribosomal protein 5B	AT5G30510 ribosomal protein S1	AT3G07110 Ribosomal protein L13 family protein	AT1G18540 Ribosomal protein L6 family protein	AT3G25520 ribosomal protein L5	AT4G01310 Ribosomal L5P family protein	AT3G27850 ribosomal protein L12-C	AT1G05190 Ribosomal protein L6 family	AT5G40950 ribosomal protein large subunit 27
IPT	stress response	13 out of 81 genes, 16%	795 out of 26623 genes, 3%	9.11e-07	AT1G07890 ascorbate peroxidase 1	AT4G20260 plasma-membrane associated cation-binding protein 1	AT3G09200 Ribosomal protein L10 family protein	AT5G42020 Heat shock 70 kDa protein 12	AT3G49120 Peroxidase 34	AT3G32980 Peroxidase 32	AT4G35000 L-ascorbate peroxidase 3, peroxisomal	AT5G01600 Ferritin-1, chloroplastic	AT5G58070 temperature-induced lipocalin	AT1G56070 Ribosomal protein S5/Elongation factor G/III/V family protein	AT4G08390 L-ascorbate peroxidase S, chloroplastic/mitochondrial	AT4G11150 vacuolar ATP synthase subunit E1	AT5G42980 thioredoxin 3
CKX	stress response	14 out of 107 genes, 13%	795 out of 26623 genes, 3%	8.30E-07	AT1G07890 ascorbate peroxidase 1	AT4G20260 plasma-membrane associated cation-binding protein 1	AT3G09200 Ribosomal protein L10 family protein	AT4G39260 Glycine-rich RNA-binding protein 8	AT3G25230 70 kDa peptidyl-prolyl isomerase	AT3G49120 Peroxidase 34	AT5G20630 Germin-like protein subfamily 3 member 3	AT4G35000 L-ascorbate peroxidase 3, peroxisomal	AT1G56070 Ribosomal protein S5/Elongation factor G/III/V family protein	ATMG01190 ATP synthase subunit alpha, mitochondrial	AT1G66270 Beta-glucosidase 21	AT4G11150 vacuolar ATP synthase subunit E1	AT5G42980 thioredoxin 3	AT2G44060 Late embryogenesis abundant protein, group 2
IPT	SUBCELLULAR LOCALIZATION	49 out of 81 genes, 60.5%	10308 out of 26623 genes, 38.7%	6.15e-05	AT5G35630 glutamine synthetase 2	AT1G78630 Ribosomal protein L13 family protein	AT3G09200 Ribosomal protein L10 family protein	AT4G35000 L-ascorbate peroxidase 3, peroxisomal	AT5G42270 ATP-dependent zinc metalloprotease FTSH 5, chloroplastic	AT3G55440 triosephosphate isomerase	AT4G25050 acyl carrier protein 4	AT1G78370 Glutathione S-transferase U20	AT3G07110 Ribosomal protein L13 family protein	AT4G11150 vacuolar ATP synthase subunit E1	AT4G20260 plasma-membrane associated cation-binding protein 1	AT1G74030 Enolase 1, chloroplastic	AT5G45930 magnesium chelatase i2	ATCG00130 ATP synthase subunit b, chloroplastic	AT3G49010 60S ribosomal protein L13-1	AT3G49120 Peroxidase 34	AT1G51980 Probable mitochondrial-processing peptidase subunit alpha-1	AT1G21750 Protein disulfide isomerase-like 1-1	AT5G67500 Mitochondrial outer membrane protein porin 2	AT4G37910 mitochondrial heat shock protein 70-1	AT5G23120 Photosystem II stability/assembly factor HCF136, chloroplastic	AT2G40490 Uroporphyrinogen decarboxylase	AT5G42020 Heat shock 70 kDa protein 12	AT2G29080 ATP-dependent zinc metalloprotease FTSH 3, mitochondrial	AT4G08390 L-ascorbate peroxidase S, chloroplastic/mitochondrial	AT4G38740 Peptidyl-prolyl cis-trans isomerase CYP18-3	AT2G19730 Ribosomal L28e protein family	AT5G01600 Ferritin-1, chloroplastic	AT4G25130 peptide met sulfoxide reductase 4	AT1G73060 Low PSII Accumulation 3	AT4G33680 LL-diaminopimelate aminotransferase, chloroplastic	AT5G50920 Chaperone protein ClpC1, chloroplastic	AT5G02870 Ribosomal protein L4/L1 family	AT5G40950 ribosomal protein large subunit 27	AT5G42980 thioredoxin 3	AT4G35630 phosphoserine aminotransferase	AT3G62030 Peptidyl-prolyl cis-trans isomerase CYP20-3, chloroplastic	AT3G46740 translocon at the outer envelope membrane of chloroplasts 75-III	AT5G30510 ribosomal protein S1	AT5G46290 3-oxoacyl-[acyl-carrier-protein] synthase I, chloroplastic	AT5G19370 Putative peptidyl-prolyl cis–trans isomerase	AT2G33210 heat shock protein 60-2	AT3G25520 ribosomal protein L5	AT3G47520 Malate dehydrogenase, chloroplastic	AT1G07890 ascorbate peroxidase 1
CKX	SUBCELLULAR LOCALIZATION	61 out of 107 genes, 57%	10308 out of 26623 genes, 38.7%	1.00E-04	AT5G35630 glutamine synthetase 2	AT3G54050 Fructose-1,6-bisphosphatase, chloroplastic	AT1G78630 Ribosomal protein L13 family protein	AT3G09200 Ribosomal protein L10 family protein	AT4G35000 L-ascorbate peroxidase 3, peroxisomal	AT2G46540 unknown protein;	AT3G55440 triosephosphate isomerase	AT5G14910 Heavy metal transport/detoxification superfamily protein	AT1G15140 FAD/NAD(P)-binding oxidoreductase	AT2G20270 Monothiol glutaredoxin-S12, chloroplastic	AT1G47420 succinate dehydrogenase 5	AT3G22890 ATP sulfurylase 1, chloroplastic	AT4G25050 acyl carrier protein 4	AT3G07110 Ribosomal protein L13 family protein	AT4G11150 vacuolar ATP synthase subunit E1	AT4G20260 plasma-membrane associated cation-binding protein 1	AT4G01310 Ribosomal L5P family protein	AT1G74030 Enolase 1, chloroplastic	AT5G45930 magnesium chelatase i2	AT2G21660 Glycine-rich RNA-binding protein 7	AT5G20630 Germin-like protein subfamily 3 member 3	AT1G20020 Ferredoxin--NADP reductase, leaf isozyme 2, chloroplastic	AT3G16640 Translationally-controlled tumor protein homolog	AT3G49120 Peroxidase 34	AT1G51980 Probable mitochondrial-processing peptidase subunit alpha-1 Probable mitochondrial-processing peptidase subunit alpha-1	AT1G21750 Protein disulfide isomerase-like 1-1	AT4G37910 mitochondrial heat shock protein 70-1	AT5G23120 Photosystem II stability/assembly factor HCF136, chloroplastic	AT3G54640 Tryptophan synthase alpha chain	AT5G16710 Glutathione S-transferase DHAR3, chloroplastic	AT2G40490 Uroporphyrinogen decarboxylase	AT1G78830 Curculin-like (mannose-binding) lectin family protein	AT2G30950 ATP-dependent zinc metalloprotease FTSH 2, chloroplastic	AT4G38740 Peptidyl-prolyl cis-trans isomerase CYP18-3	AT2G19730 Ribosomal L28e protein family	AT3G03100 Probable NADH dehydrogenase [ubiquinone] 1 alpha subcomplex subunit 12	AT5G15090 Mitochondrial outer membrane protein porin 3	AT3G07480 2Fe-2S ferredoxin-like superfamily protein	AT4G25130 peptide met sulfoxide reductase 4	AT5G66510 Gamma carbonic anhydrase 3	AT1G73060 Low PSII Accumulation 3	AT4G33680 LL-diaminopimelate aminotransferase, chloroplastic	AT5G50920 Chaperone protein ClpC1, chloroplastic	AT3G27890 NADPH:quinone oxidoreductase	AT3G14420 Peroxisomal (S)-2-hydroxy-acid oxidase GLO1
CKX	sugar, glucoside, polyol and carboxylate catabolism	5 out of 107 genes, 4.7%	93 out of 26623 genes, 0.3%	4.73E-05	AT1G12000 Phosphofructokinase family protein	AT1G74030 Enolase 1, chloroplastic	AT1G79530 glyceraldehyde-3-phosphate dehydrogenase of plastid 1	AT2G36460 Aldolase superfamily protein	AT3G55440 triosephosphate isomerase
IPT	temperature perception and response	8 out of 81 genes, 9.9%	248 out of 26623 genes, 0.9%	1.12e-06	AT1G07890 ascorbate peroxidase 1	AT1G56070 Ribosomal protein S5/Elongation factor G/III/V family protein	AT4G20260 plasma-membrane associated cation-binding protein 1	AT4G11150 vacuolar ATP synthase subunit E1	AT5G01600 Ferritin-1, chloroplastic	AT5G58070 temperature-induced lipocalin	AT3G09200 Ribosomal protein L10 family protein	AT5G42020 Heat shock 70 kDa protein 12
CKX	temperature perception and response	7 out of 107 genes, 6.5%	248 out of 26623 genes, 0.9%	9.14E-06	AT1G07890 ascorbate peroxidase 1	AT1G56070 Ribosomal protein S5/Elongation factor G/III/V family protein	AT4G20260 plasma-membrane associated cation-binding protein 1	AT4G11150 vacuolar ATP synthase subunit E1	AT5G20630 Germin-like protein subfamily 3 member 3	AT3G09200 Ribosomal protein L10 family protein	AT4G39260 Glycine-rich RNA-binding protein 8
IPT	translation	14 out of 81 genes, 17.3%	1214 out of 26623 genes, 4.6%	1.79e-05	AT3G25920 ribosomal protein L15	AT5G40950 ribosomal protein large subunit 27	AT3G25520 ribosomal protein L5	AT1G05190 Ribosomal protein L6 family	AT2G19730 Ribosomal L28e protein family	AT3G49010 60S ribosomal protein L13-1	AT5G10360 Ribosomal protein S6e	AT1G78630 Ribosomal protein L13 family protein	AT3G09200 Ribosomal protein L10 family protein	AT1G56070 Ribosomal protein S5/Elongation factor G/III/V family protein	AT5G30510 ribosomal protein S1	ATCG00780 ribosomal protein L14	AT3G07110 Ribosomal protein L13 family protein	AT5G02870 Ribosomal protein L4/L1 family
CKX	translation	13 out of 107 genes, 12.1%	1214 out of 26623 genes, 4.6%	0.00125	AT1G18540 Ribosomal protein L6 family protein	AT4G01310 Ribosomal L5P family protein	AT5G40950 ribosomal protein large subunit 27	AT3G25520 ribosomal protein L5	AT1G05190 Ribosomal protein L6 family	AT2G19730 Ribosomal L28e protein family	AT1G78630 Ribosomal protein L13 family protein	AT3G09200 Ribosomal protein L10 family protein	AT3G27850 ribosomal protein L12-C	AT1G56070 Ribosomal protein S5/Elongation factor G/III/V family protein	AT2G37270 ribosomal protein 5B	AT5G30510 ribosomal protein S1	AT3G07110 Ribosomal protein L13 family protein
IPT	tricarboxylic-acid pathway (citrate cycle, Krebs cycle, TCA cycle)	3 out of 81 genes, 3.7%	34 out of 26623 genes, 0.1%	0.000194	AT1G04410 Malate dehydrogenase, cytoplasmic 1	AT3G47520 Malate dehydrogenase, chloroplastic	AT5G09660 Malate dehydrogenase, glyoxysomal
CKX	tricarboxylic-acid pathway (citrate cycle, Krebs cycle, TCA cycle)	3 out of 107 genes, 2.8%	34 out of 26623 genes, 0.1%	0.000439	AT1G04410 Malate dehydrogenase, cytoplasmic 1	AT3G47520 Malate dehydrogenase, chloroplastic	AT5G09660 Malate dehydrogenase, glyoxysomal
IPT	utilization of vitamins, cofactors, and prosthetic groups	3 out of 81 genes, 3.7%	10 out of 26623 genes, 0%	7.52e-06	AT4G35000 L-ascorbate peroxidase 3, peroxisomal	AT1G07890 ascorbate peroxidase 1	AT4G08390 L-ascorbate peroxidase S, chloroplastic/mitochondrial
CKX	utilization of vitamins, cofactors, and prosthetic groups	2 out of 107 genes, 1.9%	10 out of 26623 genes, 0%	0.00102	AT4G35000 L-ascorbate peroxidase 3, peroxisomal	AT1G07890 ascorbate peroxidase 1
[truncated: 16 more columns]

## Sheet: (6)Loss-of-function_phenotypes
Relative fold change compared to mock
LC-MS		2-DE	AGI	Full Gene Name	Description of Mutant Phenotype	Reference Lab	Publication Date	General Overview
HvCKX2	ipt	HvCKX2							embryo defective // lethal	photosynthesis // chlorophyl synthesis
0.37	1.55		At1g05190	Embryo Defective	Embryo defective; Globular	D. Meinke	2003	Growth & development	+
0.66	0.57		At1g07890	Ascorbate Peroxidase	Slow growth; Late flowering; Sensitive to a combination of drought and high temperature	R. Mittler	2003	Growth & development | Coping with stress
3.05	1		At1g13930		Sensitive to salt	C. Xiang	2008	Coping with stress
0.65	1		At1g20020	Ferredoxin-NADP(+)-Oxidoreductase	Low fresh weight and pale green under short days	P. Mulo	2009	Growth & development		+
0.47	1		At1g52230	Photosystem I Subunit H2	Early flowering	D. Leister	2002	Growth & development
0.37	0.55		At1g56070	Low Response to Osmotic Stress	Sensitive to freezing	J. Zhu	2002	Coping with stress
0	0		At1g73060	Low Photosystem II Accumulation	Slow growth; Pale green	L. Zhang	2010	Growth & development		+
0.59	0.12		At1g74030	Enolase	Distorted trichomes; Decreased root hair density	R. Hausler	2009	Growth & development
1.45	2.74		At1g78630	Embryo Defective	Embryo defective; Globular	D. Meinke	2002	Growth & development	+
0.49	3.04		At1g79040	Photosystem II Subunit R	Slightly decreased oxygen evolution in thylakoids; No other phenotypes detected under standard or low light conditions	E. Aro	2006			+
0.54	1		At2g21660	Cold, Circadian Rhythm, and RNA Binding	Germination and root growth sensitive to ABA; Sensitive to a combination of salt and mannitol	G. Xu	2006	Coping with stress
0.48	1		At2g30950	Variegated	Pigment defective embryo; Variegated leaves	S. Rodermel	2000	Growth & development	+
0.61	0.63		At3g04790	Embryo Defective	Embryo defective; Preglobular	D. Meinke	2011	Growth & development	+
0.54	1		At3g09260		Resistant to Piriformospora indica	R. Oelmuller	2008	Cooping with stress (positive effect)
0.32	N/A		At3g16640	Translationally Controller Tumor Protein	Male gametophyte defective; Embryo defective (inferred)	J. Masle	2008	Growth & development	+
2.35	1		At3g25230	Rotamase FKBP	Sensitive to high temperature	A. Breiman	2009
0.51	2.94		At3g25520	Arabidopsis thaliana Ribosomal Protein L5	Slightly pointed, serrated leaves	M. Byrne	2008	Growth & development
2.14	2.22		At3g46740	Translocon at outer envelope membrane of chloroplasts	Embryo defective; Preglobular	P. Jarvis	2007	Growth & development	+
0.53	1		At3g54050	High Cyclic Electron Flow	Slow growth	D. Kramer	2010	Growth & development
0.48	1		At3g54640	Tryptophan Biosynthesis	Seedling lethal without exogenous tryptophan; Resistant to anthranilate analogs (herbicide)	R. Last	1991	Growth & development	+
1	0.61		At3g62030	Rotamase CyP	Sensitive to osmotic stress and elevated salt	S. Luan	2008	Coping with stress
1	0.39		At4g08390	Stromal Ascorbate Peroxidase	Elevated hydrogen peroxide levels under photooxidative stress	S. Shigeoka	2009	Coping with stress
1	1.87		At4g09650	Pigment Defective Embryo	Seedling lethal; Pale yellow seedlings; Pigment defective embryo	D. Leister	2003	Growth & development	+	+
1.86	1.46		At4g11150	Embryo Defective	Embryo defective; Globular	D. Meinke	2003	Growth & development	+
1	1.5		At4g18480	Chlorina	Seedling lethal; Albino seedlings; Yellow-green embryos; Delayed germination; Resistant to acifluorfen (herbicide); Heterozygotes: Yellow-green leaves and stems	B. Grimm	2005	Growth & development	+	+
2.09	1.5		At4g25050	Acyl Carrier Protein	Pale green; Dwarf; Slow growth; Small, chlorotic rosette; Altered fatty acid composition; Altered systemic acquired resistance response	R. Last	2009	Growth & development
1	2.4		At4g28750	psa E1 Knockout	Pale green; Slow growth; Dwarf	D. Leister	2000	Growth & development		+
0.62	1		At4g32260	Pigment Defective Embryo	Seedling lethal (inferred from pigment defect); Albino embryos	D. Meinke	2011	Growth & development	+
0.36	1.95		At4g33680	Aberrant Growth and Death	Embryo defective; Preglobular	J. Greenberg	2004	Growth & development	+
1	0.06		At5g01600	Ferritin	Early senescence	C. Soave	2007	Growth & development
1	2.8		At5g02870	Ribosomal Protein L4A	Narrow, pointed first true leaves; Dwarf; Short roots; Late flowering	N. Raikhel	2010	Growth & development
2.64	1.71		At5g04430	Binding to ToMV RNA	Susceptible to tobacco mosaic virus	M. Ishikawa	2008	Coping with stress
0.32	2.69		At5g09660	Peroxisomal NAD-Malate Dehydrogenase	Short hypocotyl without exogenous sucrose	S. Smith	2007	Growth & development
0.56	0.47		At5g23120	High Chlorophyll Fluorescence	Seedling lethal; Pale green cotyledons	P. Westhoff	1998	Growth & development	+	+
1	2.01		At5g42270	Variegated	Variegated	M. Murata	2002	Growth & development
0.32	0.34		At5g46290	Ketoacyl-ACP Synthase	Embryo defective; Cotyledon; Homozygotes are viable: Semi-dwarf; Small, curled, variegated rosette leaves; Reduced fertility; Shriveled seeds; 2nd generation: Seedling lethal	H. Xue	2010	Growth & development	+
0.57	0.55		At5g50920	Deregulated CAO Accumulation	Chlorosis; Pale green; Aberrant chloroplast biogenesis	P. Jarvis	2005	Growth & development		+
1.9	1		At5g53400	Bobber	Embryo defective; Globular	M. Barton	2009	Growth & development	+
2.42	1		At5g53460		Low chlorophyll levels (no other phenotypes detected); Reduced fresh weight and low glutamate levels when grown under 1% CO2	G. Coruzzi	2002			+
1	1.49		At5g58070	Temperature-Induced Lipocalin	Sensitive to high temperature	Y. Charng	2009	Coping with stress
6.86	1.77		At5g58140	Phototropin	Complete loss of chloroplast movement in response to light; Heterozygotes: Slow chloroplast movement in response to light	T. Kagawa	2009			+
		(12 h) -1.45	At3g15950	NAI2	Complete loss of ER body formation	M. Nishiura	2008
		(12 h) -1.4	At4g35090	Catalase	Dwarf, pale green, and few lateral roots under low light	R. Serrano	2007	Growth & development
		(48 h) -1.4	At4g35450	Ankyrin Repeat-Containing Protein	Dwarf; Small, curled rosette leaves; Late flowering	H. Zhang	2010	Growth & development

## Sheet: (7)Overlap_with_previous
AGI	CKX	IPT	References	Reported effect	Type of analysis	Comparison with HvCKX2 overexpressor	Comparison with ipt overexpressor	Description (TAIR)
At1g03475	0.45	1.96	Matsui et al., 2008	ABA - down	transcriptomic	similar	opposite	Coproporphyrinogen III oxidase
At1g05190	0.37	1.55	Chen et al., 2011	Ethylene - down	proteome	similar	opposite	Ribosomal protein L6 family
At1g07890	0.66	0.57	Brenner and Schmülling, 2012	CKX overexpressor (constitutive) root- down; shoot - down	transcriptomic	similar	similar	ascorbate peroxidase 1
At1g11910	1	3.19	Chen et al., 2011	Ethylene - down	proteome	NR	opposite	aspartic proteinase A1
At1g12000	1.76	1	Matsui et al., 2008	ABA - down	transcriptomic	opposite	NR	Phosphofructokinase family protein
At1g12000	1.76	1	Brenner and Schmülling, 2012	CKX overexpressor (constitutive) root- up; shoot - NR	transcriptomic	similar	NR	Phosphofructokinase family protein
At1g12900	increased at 48 h		Matsui et al., 2008	ABA - down	transcriptomic	opposite	N/A	Glyceraldehyde-3-phosphate dehydrogenase A subunit 2
At1g13930	3.05	1	Nemhauser et al., 2006	ABA - up	transcriptomic	similar	NR	Involved in response to salt stress. Knockout mutants are hypersensitive to salt stress.
At1g13930	3.05	1	Xin et al., 2005	ABA - up	transcriptomic	similar	NR	Involved in response to salt stress. Knockout mutants are hypersensitive to salt stress.
At1g13930	3.05	1	Brenner and Schmülling, 2012	CKX overexpressor (constitutive) root- down; shoot - down	transcriptomic	opposite	NR	Involved in response to salt stress. Knockout mutants are hypersensitive to salt stress.
At1g13930	3.05	1	Brenner and Schmülling, 2012	CK - root- up after 180 min; shoot- down	transcriptomic	opposite/similar	NR	Involved in response to salt stress. Knockout mutants are hypersensitive to salt stress.
At1g15140	3.34	1	Brenner et al., 2005	CK - 120 min - down	transcriptomic	decreased CK - up - similar	NR	FAD/NAD(P)-binding oxidoreductase
At1g15140	3.34	1	Nemhauser et al., 2006	ABA - down	transcriptomic	opposite	NR	FAD/NAD(P)-binding oxidoreductase
At1g15140	3.34	1	Brenner and Schmülling, 2012	CK - root- NR; shoot- down after 15 min, then NR	transcriptomic	opposite	NR	FAD/NAD(P)-binding oxidoreductase
At1g16350	1	5.06	Matsui et al., 2008	ABA - down	transcriptomic	NR	opposite to ABA	Aldolase-type TIM barrel family protein
At1g16880	1.64	1	Lochmanová et al., 2008	DEX induced ipt - up (different line - 13)	proteomic	NR	NR	uridylyltransferase-related
At1g18540	0.54	N/A	Matsui et al., 2008	ABA - down	transcriptomic	similar	N/A	Ribosomal protein L6 family protein
At1g20020	0.65	1	Černý et al., 2011	CK - up/NR (proteome)	proteomic	decreased CK - down - similar	NR	ferredoxin-NADP(+)-oxidoreductase 2
At1g20020	0.65	1	Matsui et al., 2008	ABA - down	transcriptomic	similar	NR	ferredoxin-NADP(+)-oxidoreductase 2
At1g20020	0.65	1	Chen et al., 2011	Ethylene - up	proteome	opposite	NR	ferredoxin-NADP(+)-oxidoreductase 2
At1g21750	1.98	0.62	Černý et al., 2011	CK - down (proteome)	proteomic	opposite	increased CK - down - similar	PDI-like 1-1
At1g21750	1.98	0.62	Chen et al., 2011	Ethylene - down	proteome	opposite	similar	PDI-like 1-1
At1g22530	increased at 12&48 h		Matsui et al., 2008	ABA - up	transcriptomic	similar	N/A	Patellin-2
At1g22530	increased at 12&48 h		Chen et al., 2011	Ethylene - down	proteome	opposite	N/A	Patellin-2
At1g32060	1	0.62	Černý et al., 2011	CK - down (proteome)	proteomic	NR	increased CK - down - similar	phosphoribulokinase
At1g32060	1	0.62	Matsui et al., 2008	ABA - down	transcriptomic	NR	similar	phosphoribulokinase
At1g32060	1	0.62	Brenner and Schmülling, 2012	CK - root- up after 180 min; shoot- down/NR	transcriptomic	NR	opposite/similar	phosphoribulokinase
At1g49600	1.58	4.31	Nemhauser et al., 2006	ABA - down	transcriptomic	opposite	opposite	RNA-binding protein 47A
At1g50480	0.58	N/A	Matsui et al., 2008	ABA - up	transcriptomic	opposite	N/A	10-formyltetrahydrofolate synthetase
At1g52230	0.47	1	Matsui et al., 2008	ABA - down	transcriptomic	similar	NR	photosystem I subunit H2
At1g61520	0.46	1	Černý et al., 2011	CK - down (proteome)	proteomic	NR	NR	photosystem I light harvesting complex gene 3
At1g61520	0.46	1	Brenner and Schmülling, 2012	CK - root- up after 180 min; shoot- down/NR	transcriptomic	opposite/similar	NR	photosystem I light harvesting complex gene 3
At1g62380	2.07	1	Chen et al., 2011	Ethylene - up	proteome	similar	NR	ACC oxidase 2
At1g66270	0.12	1	Nishiyama et al. 2012	ipt1,3,5,7 - up	transcriptomic	opposite	NR	Glycosyl hydrolase superfamily protein
At1g66270	0.12	1	Chen et al., 2011	Ethylene - down	proteome	similar	NR	Glycosyl hydrolase superfamily protein
At1g74030	0.59	0.12	Brenner et al., 2005	CK - 120 min - down	transcriptomic	opposite	increased CK - down - similar	enolase 1
At1g74030	0.59	0.12	Nemhauser et al., 2006	ABA, BL, down	transcriptomic	similar	similar	enolase 1
At1g74030	0.59	0.12	Brenner and Schmülling, 2012	CKX overexpressor (constitutive) root- NR; shoot - up	transcriptomic	opposite	opposite	enolase 1
At1g78370	1	1.64	Brenner et al., 2005	CK - 120 min - down	transcriptomic	NR	increased CK - up - opposite	glutathione S-transferase TAU 20
At1g78370	1	1.64	Matsui et al., 2008	ABA - down	transcriptomic	NR	opposite to ABA	glutathione S-transferase TAU 20
At1g78370	1	1.64	Brenner and Schmülling, 2012	CK - root- up after 15 min, then NR; shoot- up	transcriptomic	NR	similar	glutathione S-transferase TAU 20
At1g79040	0.49	3.04	Brenner and Schmülling, 2012	CKX overexpressor (constitutive) root- NR; shoot - down	transcriptomic	similar	opposite	photosystem II subunit R
At1g79040	0.49	3.04	Brenner and Schmülling, 2012	CK - root- up after 180 min; shoot- down/NR	transcriptomic	opposite	similar	photosystem II subunit R
At1g79530	5.43	1	Brenner et al., 2005	CK - 120 min - down	transcriptomic	decreased CK - up - similar	NR	glyceraldehyde-3-phosphate dehydrogenase of plastid 1
At1g79530	5.43	1	Brenner and Schmülling, 2012	CKX overexpressor (constitutive) root- up; shoot - up	transcriptomic	similar	NR	glyceraldehyde-3-phosphate dehydrogenase of plastid 1
At2g01530	0.38	down	Brenner et al., 2005	CKX overexpressor (constitutive) - down	transcriptomic	similar	increased CK down - opposite	MLP-like protein 329
At2g01530	0.38	down	Nishiyama et al. 2012	ipt1,3,5,7 - up	transcriptomic	opposite	increased CK - down - similar	MLP-like protein 329
At2g05710	increased at 48 h		Matsui et al., 2008	ABA - up	transcriptomic	similar	N/A	Aconitate hydratase 2, mitochondrial
At2g13360	decreased at 48 h		Brenner and Schmülling, 2012	CKX overexpressor (constitutive) root- down/NR; shoot - down	transcriptomic	similar/NR	N/A	Serine--glyoxylate aminotransferase
At2g16600	increased after 12 h		Brenner and Schmülling, 2012	CK - root- NR; shoot - down	transcriptomic	opposite	N/A	Peptidyl-prolyl cis-trans isomerase CYP19-1
At2g20260	N/A	4.13	Brenner and Schmülling, 2012	CK - root- up after 180 min; shoot- down	transcriptomic	N/A	similar/opposite	photosystem I subunit E-2
At2g21660	0.54	1	Brenner et al., 2005	CK - 120 min - down	transcriptomic	NR	NR	cold, circadian rhythm, and rna binding 2
At2g21660	0.54	1	Nemhauser et al., 2006	ABA - down	transcriptomic	similar	NR	cold, circadian rhythm, and rna binding 2
At2g21660	0.54	1	Matsui et al., 2008	ABA - up	transcriptomic	opposite	NR	cold, circadian rhythm, and rna binding 2
At2g21660	0.54	1	Brenner and Schmülling, 2012	CKX overexpressor (constitutive) root- NR; shoot - down	transcriptomic	similar	NR	cold, circadian rhythm, and rna binding 2
At2g29080	N/A	2.06	Nemhauser et al., 2006	ABA - up	transcriptomic	N/A	similar	FTSH protease 3
At2g30950	0.48	1	Černý et al., 2011	CK - up/down (proteome)	proteomic	N/A	NR	FtsH extracellular protease family
At2g33210	1.49	1.6	Brenner et al., 2005	CK - 120 min - down	transcriptomic	decreased CK - up - similar	increased CK - up - opposite	heat shock protein 60-2
At2g33210	1.49	1.6	Matsui et al., 2008	ABA - down	transcriptomic	opposite	opposite	heat shock protein 60-2
At2g36460	down	up	Brenner et al., 2005	CK - 120 min - up	transcriptomic	decreased CK - down - similar	increased CK - up - similar	Aldolase superfamily protein
At2g39730	decreased at 12 h		Černý et al., 2011	CK - up (proteome)	proteomic	decreased CK - down - similar	N/A	Ribulose bisphosphate carboxylase/oxygenase activase, chloroplastic
At2g39730	increased at 12 h		Matsui et al., 2008	ABA - down	transcriptomic	opposite	N/A	Ribulose bisphosphate carboxylase/oxygenase activase, chloroplastic
At2g39730	increased at 12 h		Brenner and Schmülling, 2012	CK - root- up after 180 min; shoot- down after 15 min, at 180 min NR	transcriptomic	opposite/similar	N/A	Ribulose bisphosphate carboxylase/oxygenase activase, chloroplastic
At2g40490	0.65	0.45	Matsui et al., 2008	ABA - down	transcriptomic	similar	similar	Uroporphyrinogen decarboxylase
At3g04790	0.61	0.63	Matsui et al., 2008	ABA - down	transcriptomic	similar	similar	Ribose 5-phosphate isomerase, type A protein
At3g07110	0.45	3.48	Matsui et al., 2008	ABA - down	transcriptomic	similar	opposite	Ribosomal protein L13 family protein
At3g08940	0.39	0.48	Matsui et al., 2008	ABA - down	transcriptomic	similar	similar	light harvesting complex photosystem II
At3g09200	0.22	2.71	Černý et al., 2011	CK - down (proteome/phosphoproteome)	proteomic	decreased CK - up - opposite	increased CK - up - opposite	Ribosomal protein L10 family protein
At3g09200	0.22	2.71	Matsui et al., 2008	ABA - down	transcriptomic	similar	opposite	Ribosomal protein L10 family protein
At3g09200	0.22	2.71	Chen et al., 2011	Ethylene - up	proteome	opposite	similar	Ribosomal protein L10 family protein
At3g11630	decreased at 48 h		Matsui et al., 2008	ABA - down	transcriptomic	similar	N/A	2-Cys peroxiredoxin BAS1, chloroplastic
At3g14420	0.4	1	Matsui et al., 2008	ABA - down	transcriptomic	similar	NR	Aldolase-type TIM barrel family protein
At3g15360	4.01	1	Matsui et al., 2008	ABA - down	transcriptomic	opposite	NR	thioredoxin M-type 4
At3g15360	4.01	1	Brenner and Schmülling, 2012	CKX overexpressor (constitutive) root- down; shoot - down	transcriptomic	opposite	NR	thioredoxin M-type 4
At3g15360	4.01	1	Brenner and Schmülling, 2012	CK - root- up after 180 min; shoot- down	transcriptomic	similar/opposite	NR	thioredoxin M-type 4
At3g15950	decreased at 12 h		Nemhauser et al., 2006	ABA, IAA - down | JAS - up	transcriptomic	similar | opposite	N/A	NAI2
At3g15950	decreased at 12 h		Brenner and Schmülling, 2012	CKX overexpressor (constitutive) root- down; shoot - NR	transcriptomic	similar	N/A	NAI2
At3g16640	0.32	N/A	Brenner et al., 2005	CK - 120 min - up	transcriptomic	decreased CK - down - similar	N/A	translationally controlled tumor protein
At3g16640	0.32	N/A	Brenner and Schmülling, 2012	CKX overexpressor (constitutive) root- NR; shoot - down	transcriptomic	similar	N/A	translationally controlled tumor protein
At3g22640	1	1.61	Matsui et al., 2008	ABA - up	transcriptomic	NR	similar	cupin family protein
At3g22640	1	1.61	Chen et al., 2011	Ethylene - down	proteome	NR	opposite	cupin family protein
At3g22890	0.53	1	Nemhauser et al., 2006	JAS - up	transcriptomic	opposite	NR	ATP sulfurylase 1
At3g26450	1	0.5	Lochmanová et al., 2008	DEX induced ipt - down (same line 11)	proteomic	NR	similar	Polyketide cyclase/dehydrase and lipid transport superfamily protein
At3g26450	1	0.5	Brenner et al., 2005	CK - 120 min - down	transcriptomic	NR	similar	Polyketide cyclase/dehydrase and lipid transport superfamily protein
At3g26450	1	0.5	Nemhauser et al., 2006	IAA - down	transcriptomic	NR	similar	Polyketide cyclase/dehydrase and lipid transport superfamily protein
At3g27850	2.82	1	Černý et al., 2011	CK - down (proteome)	proteomic	decreased CK - up - similar	NR	ribosomal protein L12-C
At3g27925	0.62	down	Matsui et al., 2008	ABA - down	transcriptomic	similar	similar	DegP protease 1
At3g32980	1	0.62	Nishiyama et al. 2012	ipt1,3,5,7 - up	transcriptomic	NR	increased CK - down - similar	Peroxidase superfamily protein
At3g46740	2.14	2.22	Matsui et al., 2008	ABA - down	transcriptomic	opposite	opposite	translocon at the outer envelope membrane of chloroplasts 75-III
At3g48990	3.08	1	Nishiyama et al. 2012	ipt1,3,5,7 - up	transcriptomic	similar	NR	AMP-dependent synthetase and ligase family protein
At3g48990	3.08	1	Brenner and Schmülling, 2012	CKX overexpressor (constitutive) root- NR; shoot - down	transcriptomic	NR (duplicity)	NR	AMP-dependent synthetase and ligase family protein
At3g48990	3.08	1	Brenner and Schmülling, 2012	CKX overexpressor (constitutive) root- down; shoot - down	transcriptomic	opposite (duplicity)	NR	AMP-dependent synthetase and ligase family protein
At3g48990	3.08	1	Brenner and Schmülling, 2012	CK - root- down/NR; shoot- down/NR	transcriptomic	opposite/NR	NR	AMP-dependent synthetase and ligase family protein
At3g49120	1.86	down	Matsui et al., 2008	ABA - up	transcriptomic	similar	opposite	peroxidase CB
At3g51800	2.5	2.06	Nemhauser et al., 2006	ABA - down	transcriptomic	opposite	opposite	metallopeptidase M24 family protein
At3g54050	0.53	1	Černý et al., 2011	CK - down (proteome)	proteomic	NR	NR	high cyclic electron flow 1
At3g54050	0.53	1	Matsui et al., 2008	ABA - down	transcriptomic	similar	NR	high cyclic electron flow 1
At3g54640	0.48	1	Brenner et al., 2005	CK - 120 min - down	transcriptomic	NR	NR	tryptophan synthase alpha chain
At3g54640	0.48	1	Nemhauser et al., 2006	JAS - up	transcriptomic	opposite	NR	tryptophan synthase alpha chain
At3g55440	0.31	0.44	Černý et al., 2011	CK - down (proteome)	proteomic	decreased CK - down - opposite	increased CK - down - similar	triosephosphate isomerase
At3g60750	increased at 12 h		Matsui et al., 2008	ABA - down	transcriptomic	opposite	N/A	Transketolase, putative
At3g62030	1	0.61	Matsui et al., 2008	ABA - down	transcriptomic	NR	similar	rotamase CYP 4
At3g62030	1	0.61	Brenner and Schmülling, 2012	CKX overexpressor (constitutive) root- NR; shoot - down	transcriptomic	NR/opposite	similar in shoots	rotamase CYP 4
At3g63140	0.45	1	Matsui et al., 2008	ABA - down	transcriptomic	similar	NR	chloroplast stem-loop binding protein of 41 kDa
At4g01310	1.5	1	Chen et al., 2011	Ethylene - down	proteome	opposite	NR	Ribosomal L5P family protein
At4g01310	1.5	1	Brenner and Schmülling, 2012	CKX overexpressor (constitutive) root- NR; shoot - down	transcriptomic	NR/opposite	NR	Ribosomal L5P family protein
At4g01310	1.5	1	Brenner and Schmülling, 2012	CK - root- up after 180 min; shoot- NR	transcriptomic	similar/NR	NR	Ribosomal L5P family protein
At4g01850	0.66	1	Nemhauser et al., 2006	JAS - up	transcriptomic	opposite	NR	S-adenosylmethionine synthetase 2
At4g01850	0.66	1	Brenner and Schmülling, 2012	CKX overexpressor (constitutive) root- up; shoot - up	transcriptomic	opposite	NR	S-adenosylmethionine synthetase 2
At4g02530	1.68	1	Matsui et al., 2008	ABA - down	transcriptomic	opposite	NR	chloroplast thylakoid lumen protein
At4g08390	1	0.39	Brenner et al., 2005	CK - 120 min - down	transcriptomic	NR	increased CK - down - similar	stromal ascorbate peroxidase
At4g08390	1	0.39	Brenner and Schmülling, 2012	CKX overexpressor (constitutive) root- up; shoot - up	transcriptomic	NR	opposite	stromal ascorbate peroxidase
At4g09650	1	1.87	Matsui et al., 2008	ABA - down	transcriptomic	NR	opposite to ABA	ATP synthase delta-subunit gene
At4g11150	1.86	1.46	Chen et al., 2011	Ethylene - down	proteome	opposite	opposite	vacuolar ATP synthase subunit E1
At4g17520	1	1.98	Nemhauser et al., 2006	ABA - down	transcriptomic	NR	opposite to ABA	Hyaluronan / mRNA binding family
At4g17720	3.48	2.33	Chen et al., 2011	Ethylene - down	proteome	opposite	opposite	RNA-binding (RRM/RBD/RNP motifs) family protein
At4g18480	1	1.5	Matsui et al., 2008	ABA - down	transcriptomic	NR	opposite to ABA	P-loop containing nucleoside triphosphate hydrolases superfamily protein
At4g20260	0.06	0.14	Chen et al., 2010	GA - up (phosphoproteome)	proteomic	opposite	opposite	plasma-membrane associated cation-binding protein 1
At4g20260	0.06	0.14	Matsui et al., 2008	ABA - up	transcriptomic	opposite	opposite	plasma-membrane associated cation-binding protein 1
At4g20260	0.06	0.14	Chen et al., 2011	Ethylene - down	proteome	similar	similar	plasma-membrane associated cation-binding protein 1
At4g20260	0.06	0.14	Brenner and Schmülling, 2012	CKX overexpressor (constitutive) root- down; shoot - down	transcriptomic	similar	similar	plasma-membrane associated cation-binding protein 1
At4g20260	0.06	0.14	Brenner and Schmülling, 2012	CK - root- down/NR; shoot- down/NR	transcriptomic	similar/NR	similar/NR	plasma-membrane associated cation-binding protein 1
At4g25050	2.09	1.5	Matsui et al., 2008	ABA - down	transcriptomic	opposite	opposite	acyl carrier protein 4
At4g25050	2.09	1.5	Brenner and Schmülling, 2012	CKX overexpressor (constitutive) root- NR; shoot - down	transcriptomic	NR/opposite	NR/opposite	acyl carrier protein 4
At4g25050	2.09	1.5	Brenner and Schmülling, 2012	CK - root- down, up after 180 min; shoot- down/NR	transcriptomic	similar/NR	similar/NR	acyl carrier protein 4
AT4G25130	2.02	2.22	Brenner and Schmülling, 2012	CKX overexpressor (constitutive) root- NR; shoot - down	transcriptomic	NR/opposite	NR/opposite	peptide met sulfoxide reductase 4
At4g28520	2.03	1	Brenner et al., 2005	CKX overexpressor (constitutive) - up	transcriptomic	similar	NR	cruciferin 3
At4g28520	2.03	1	Černý et al., 2011	CK - down/up (proteome)	proteomic	N/A	NR	cruciferin 3
At4g28520	2.03	1	Chen et al., 2011	Ethylene - down	proteome	opposite	NR	cruciferin 3
At4g28750	0.75	2.4	Brenner and Schmülling, 2012	CKX overexpressor (constitutive) root- NR; shoot - up/down	transcriptomic	NR	NR/opposite	Photosystem I reaction centre subunit IV / PsaE protein
At4g32260	0.62	1	Matsui et al., 2008	ABA - down	transcriptomic	similar	NR	ATPase, F0 complex, subunit B/B', bacterial/chloroplast
At4g32260	0.62	1	Brenner and Schmülling, 2012	CKX overexpressor (constitutive) root- NR; shoot - down	transcriptomic	similar	NR	ATPase, F0 complex, subunit B/B', bacterial/chloroplast
At4g33010	increased at 48 h		Matsui et al., 2008	ABA - down	transcriptomic	opposite	N/A	Glycine dehydrogenase [decarboxylating] 2, mitochondrial
At4g33680	0.36	1.95	Matsui et al., 2008	ABA - down	transcriptomic	similar	opposite	Pyridoxal phosphate (PLP)-dependent transferases superfamily protein
At4g33680	0.36	1.95	Brenner and Schmülling, 2012	CK - root- up; shoot- NR	transcriptomic	opposite/NR	similar/NR	Pyridoxal phosphate (PLP)-dependent transferases superfamily protein
At4g35090	decreased at 12 h		Matsui et al., 2008	ABA - down	transcriptomic	similar	N/A	Catalase-2
At4g35630	0.65	0.13	Nemhauser et al., 2006	JAS - up	transcriptomic	opposite	opposite	phosphoserine aminotransferase
At4g35630	0.65	0.13	Matsui et al., 2008	ABA - up	transcriptomic	opposite	opposite	phosphoserine aminotransferase
At4g37910	2.09	1.82	Nemhauser et al., 2006	ABA - down	transcriptomic	opposite	opposite	mitochondrial heat shock protein 70-1
At4g37910	2.09	1.82	Matsui et al., 2008	ABA - down	transcriptomic	opposite	opposite	mitochondrial heat shock protein 70-1
At4g38740	0.45	0.29	Brenner et al., 2005	CKX overexpressor (constitutive) - up	transcriptomic	opposite	increased CK - down - similar	rotamase CYP 1
At4g38740	0.45	0.29	Matsui et al., 2008	ABA - down	transcriptomic	similar	similar	rotamase CYP 1
At4g39260	0.37	1	Nemhauser et al., 2006	ABA - down	transcriptomic	similar	NR	cold, circadian rhythm, and RNA binding 1
At4g39330	0.44	0.25	Nishiyama et al. 2012	ipt1,3,5,7 - down	transcriptomic	similar	increased CK - down - opposite	cinnamyl alcohol dehydrogenase 9
At4g39330	0.44	0.25	Nemhauser et al., 2006	JAS - down	transcriptomic	similar	similar	cinnamyl alcohol dehydrogenase 9
At4g39330	0.44	0.25	Nemhauser et al., 2006	ABA - up	transcriptomic	opposite	opposite	cinnamyl alcohol dehydrogenase 9
At4g39330	0.44	0.25	Xin et al., 2005	ABA - up	transcriptomic	opposite	opposite	cinnamyl alcohol dehydrogenase 9
At4g39330	0.44	0.25	Matsui et al., 2008	ABA - down	transcriptomic	similar	similar	cinnamyl alcohol dehydrogenase 9
At4g39330	0.44	0.25	Chen et al., 2011	Ethylene - up	proteome	opposite	opposite	cinnamyl alcohol dehydrogenase 9
At5g01600	1	0.06	Nemhauser et al., 2006	ABA - up	transcriptomic	NR	opposite to ABA	ferretin 1
At5g01600	1	0.06	Matsui et al., 2008	ABA - up	transcriptomic	NR	opposite to ABA	ferretin 1
At5g04430	2.64	1.71	Nemhauser et al., 2006	ABA - down	transcriptomic	opposite	opposite	binding to TOMV RNA 1L (long form)
At5g07020	1.56	1	Matsui et al., 2008	ABA - down	transcriptomic	opposite	NR	proline-rich family protein
At5g07020	1.56	1	Brenner and Schmülling, 2012	CK - root- up after 180 min; shoot- down	transcriptomic	similar/NR	NR	proline-rich family protein
At5g09660	0.32	2.69	Matsui et al., 2008	ABA - down	transcriptomic	similar	opposite	peroxisomal NAD-malate dehydrogenase 2
At5g09660	0.32	2.69	Brenner and Schmülling, 2012	CKX overexpressor (constitutive) root- down; shoot - down	transcriptomic	similar	opposite	peroxisomal NAD-malate dehydrogenase 2
At5g10360	1	0.23	Nemhauser et al., 2006	ABA - down	transcriptomic	NR	similar	Ribosomal protein S6e
At5g14910	0.51	1.35	Brenner and Schmülling, 2012	CKX overexpressor (constitutive) root- down; shoot - down	transcriptomic	similar	NR	Heavy metal transport/detoxification superfamily protein
At5g16710	0.17	1	Matsui et al., 2008	ABA - down	transcriptomic	similar	NR	dehydroascorbate reductase 1
At5g16710	0.17	1	Brenner and Schmülling, 2012	CK - root- up after 180 min; shoot- down/NR	transcriptomic	opposite/similar	NR	dehydroascorbate reductase 1
At5g16840	2.12	1.66	Nemhauser et al., 2006	ABA - up	transcriptomic	similar	similar	binding partner of acd11 1
At5g16840	2.12	1.66	Matsui et al., 2008	ABA - up	transcriptomic	similar	similar	binding partner of acd11 1
At5g17920	increased at 12, 48 h		Černý et al., 2011	CK - up (proteome)	proteomic	NR	N/A	5-methyltetrahydropteroyltriglutamate--homocysteine methyltransferase
At5g17920	increased at 12, 48 h		Brenner and Schmülling, 2012	CKX overexpressor (constitutive) root- NR; shoot - down	transcriptomic	NR/opposite	N/A	5-methyltetrahydropteroyltriglutamate--homocysteine methyltransferase
At5g19370	down	down	Matsui et al., 2008	ABA - down	transcriptomic	similar	similar	rhodanese-like domain-containing protein / PPIC-type PPIASE domain-containing protein
At5g20630	0.45	1	Nishiyama et al. 2012	ipt1,3,5,7 - down	transcriptomic	similar	NR	germin 3
At5g20630	0.45	1	Matsui et al., 2008	ABA - down	transcriptomic	similar	NR	germin 3
At5g20630	0.45	1	Brenner and Schmülling, 2012	CKX overexpressor (constitutive) root- down; shoot - down	transcriptomic	similar	NR	germin 3
At5g20630	0.45	1	Brenner and Schmülling, 2012	CK - root- down after 15 min, 180 min NR; shoot- down	transcriptomic	similar	NR	germin 3
At5g30510	0.65	0.54	Matsui et al., 2008	ABA - down	transcriptomic	similar	similar	ribosomal protein S1
At5g35630	0.66	0.48	Černý et al., 2011	CK - down (proteome)	proteomic	decreased CK - down - opposite	increased CK - down - similar	glutamine synthetase 2
At5g35630	0.66	0.48	Matsui et al., 2008	ABA - down	transcriptomic	similar	similar	glutamine synthetase 2
At5g38430	increased at 12 h		Matsui et al., 2008	ABA - down	transcriptomic	opposite	N/A	Ribulose bisphosphate carboxylase small chain 1B, chloroplastic
At5g40950	2.21	2.8	Matsui et al., 2008	ABA - down	transcriptomic	opposite	opposite	ribosomal protein large subunit 27
At5g40950	2.21	2.8	Brenner and Schmülling, 2012	CK - root- up; shoot- down/NR	transcriptomic	similar/opposite	similar/opposite	ribosomal protein large subunit 27
At5g42020	1	1.58	Matsui et al., 2008	ABA - down	transcriptomic	NR	opposite to ABA	Heat shock protein 70 (Hsp 70) family protein
At5g42020	1	1.58	Chen et al., 2011	Ethylene - down	proteome	NR	opposite	Heat shock protein 70 (Hsp 70) family protein
At5g45930	down	down	Matsui et al., 2008	ABA - down	transcriptomic	similar	similar	magnesium chelatase i2
At5g45930	down	down	Brenner and Schmülling, 2012	CKX overexpressor (constitutive) root- down; shoot - down	transcriptomic	similar	similar	magnesium chelatase i2
At5g46290	0.32	0.34	Matsui et al., 2008	ABA - down	transcriptomic	similar	similar	3-ketoacyl-acyl carrier protein synthase I
At5g46290	0.32	0.34	Brenner and Schmülling, 2012	CKX overexpressor (constitutive) root- up; shoot - NR	transcriptomic	opposite/NR	opposite	3-ketoacyl-acyl carrier protein synthase I
At5g53460	2.42	1	Matsui et al., 2008	ABA - down	transcriptomic	opposite	NR	NADH-dependent glutamate synthase 1
At5g58070	1	1.49	Nemhauser et al., 2006	ABA - up	transcriptomic	NR	similar	temperature-induced lipocalin
At5g58070	1	1.49	Chen et al., 2011	Ethylene - down	proteome	NR	opposite	temperature-induced lipocalin
At5g58140	6.86	1.77	Nemhauser et al., 2006	IAA - down	transcriptomic	opposite	opposite	phototropin 2
At5g58140	6.86	1.77	Matsui et al., 2008	ABA - down	transcriptomic	opposite	opposite	phototropin 2
AtCg00120	decreased at 12, 48 h		Černý et al., 2011	CK - down (phosphoproteome) - up (proteome)	proteomic	N/A	N/A	ATP synthase subunit alpha, chloroplastic
AtCg00480	decreased at 12, 48 h		Chen et al., 2011	Ethylene - down	proteome	similar	N/A	ATP synthase subunit beta, chloroplastic

## Sheet: (8)CKX&ipt
Raw LC-MS/MS data files were searched against the HvCKX2 or ipt sequence using the Sequest algorithm with allowence for multiple post-translational modifications.
HvCKX2
Cytokinin oxidase/dehydrogenase (EC 1.5.99.12) Hordeum vulgare
>tr|Q8S394|Q8S394_HORVU Cytokinin dehydrogenase 2 OS=Hordeum vulgare PE=4 SV=2
MRQLLLQYLKLFLLLGLGAVTAEHVLKHDVLASLGTLPLDGHFSFHDLSAAAMDFGNLSS
FPPVAVLHPGSVADIATTVRHVFLMGEHSALTVAARGHGHSLYGQSQAAGGIVIRMESLR
SVKMQVHPGASPYVDASGGELWINVLNKTLKYGLAPKSWTDYLHLTVGGTLSNAGVSGQT
FRHGPQISNVNELEIVTGRGDIVTCSPEQNSDLFRAALGGLGQFGIITRARIALEPAPQM
VRWIRVLYLDFMSLTEDQEMLISAEKTFDYIEGFVIINRTGILNNWRSSFNPQDPERASR
FETDRKVLFCLEMTKNFNPEEADIMEQEVHALLSQLRYTPASLFHTDVTYIEFLDRVHSS
EMKLRAKGLWEVPHPWLNLIIPRSTIHTFAEQVFGKILEDNNNGPILLYPVKKSRWDNRT
SVVIPDEEVFYLVGFLSSAIGPHSIEHTLNLNNQIIEFSNKASIGVKQYLPNYTTEPEWK
AHYGARWDAFQQRKNTYDPLAILAPGQKIFQKKPASLPLSSLQYLL
Protein length: 526 aa
Protein mass: 58.814 Da
The instability index (II) is computed to be 39.93 - This classifies the protein as stable.
http://web.expasy.org/cgi-bin/protparam/protparam1?Q8S394@noft@
Detected peptides:
	wild type (Col)	HvCKX2 overexpressor		ipt overexpressor
		mock	DEX	mock	DEX
none	x	x		x	x
High confidence
KNTYDPLAILAPGQK			x
NTYDLPLAILAPGQK			x
ILEDNNNGPILLYPVKK			x
KPASLPLSSLQYLL			x
Low confidence
SWTDYLHLTVGGTLSNAGVSGQTFR (H7 Acetyl; T9 Phospho; T23 Acetyl)			x
TFDYIEGFVIINRTGILNNWR (T1,T14 Formyl; N12, R13 Deamidated)			x
TLKYGLAPK (N-term Acetyl; K9 Formyl)	x
ipt
Isopentenyl transferase (Dimethylallyl transferase) (EC 2.5.1.-) Agrobacterium tumefaciens (strain Ach5)
>sp|P03869|IPT_AGRT4 Isopentenyl transferase OS=Agrobacterium tumefaciens (strain Ach5) GN=izt PE=3 SV=1
MDLHLIFGPTCTGKTTTAIALAQQTGLPVLSLDRVQCCPQLSTGSGRPTVEELKGTTRLY
LDDRPLVEGIIAAKQAHHRLIEEVYNHEANGGLILEGGSTSLLNCMARNSYWSADFRWHI
IRHKLPDQETFMKAAKARVKQMLHPAAGHSIIQELVYLWNEPRLRPILKEIDGYRYAMLF
ASQNQITADMLLQLDANMEGKLINGIAQEYFIHARQQEQKFPQVNAAAFDGFEGHPFGMY
Protein length: 240 aa
Protein mass: 27,004 Da
The instability index (II) is computed to be 43.15 - This classifies the protein as unstable
http://web.expasy.org/cgi-bin/protparam/protparam1?P03869@noft@
Detected peptides:
	wild type (Col)	HvCKX2 overexpressor		ipt overexpressor
		mock	DEX	mock	DEX
none	x	x	x	x	x

## Sheet: (9)CK_metabolism_genes
	gene name	AGI	Fold change	SD	Recommended name
			DEX:mock
CK reporter	ARR5	At3g48100	0.275	0.025	Two-component response regulator ARR5
CK biosynthesis	AtIPT3	At3g63110	1.41	0.23	Adenylate isopentenyltransferase 3, chloroplastic
	AtIPT7	At3g23630	7.18	0.6	Adenylate isopentenyltransferase 7, mitochondrial
	AtIPT5	At5g19040	N/A*		Adenylate isopentenyltransferase 5, chloroplastic
CK degradation	AtCKX1	At2g41510	0.23	0.03	Cytokinin dehydrogenase 1
	AtCKX3	At5g56970	0.5	0.095	Cytokinin dehydrogenase 3
	AtCKX5	At1g75450	N/A*		Cytokinin dehydrogenase 5
CK conjugation	ZNG860	At5g05860	0.555	0.055	UDP-glycosyltransferase 76C2
	ZNG870	At5g05870	N/A*		UDP-glycosyltransferase 76C1
	ZOG400	At1g22400	N/A*		UDP-glycosyltransferase 85A1
	ZOG800	At2g36800	N/A*		UDP-glycosyltransferase 73C5
*N/A - below statistical significance
absolute amount of AtIPT3 is higher than that of AtIPT7
Primers
	gene name	AGI	Forward primer (5' - 3')	Reverse primer (5' - 3')	UPL probe number
	EF1α*	At1g07930	tctctacttgtccacttttctacagc	cccatggttagctacttttcagac	7
	UBC9*	At4g27960	catcttgaaggagcagtggag	gggtttggatccgttaacaa	108
	UBC10*	At5g53300	atgggtccttcagagagtcct	cttggtcctaaaggccacct	67
	UBQ10*	At4g05320	gaagttcaatgtttcgtttcatgt	ggattatacaaggccccaaaa	119
	ARR5	At3g48100	tcagagaacatcttgcctcgt	atttcacaggcttcaataagaaatc	17
	AtIPT3	At3g63110	ggttaatttacgccaatggtactt	cgtagcctcgtatattttgatcg	9
	AtIPT7	At3g23630	tgtgacatttaccccgagaga	tgaactcgtagtcaataggtatcaaac	143
	AtIPT5	At5g19040	agttacagcgatgaccacca	ggcagagatctccggtagg	97
	CKX1	At2g41510	ctgagaagcggaattctgaac	gagtaccctgatccatttaacca	142
	CKX3	At5g56970	tctcaatacacagtcaacgagga	tcgtacataaaccctcttacatgg	25
	CKX5	At1g75450	atcactcgagcacgaatctct	tggtcctccgtaaacactttg	24
	ZNG860	At5g05860	tccgaaccaagggatatcttc	gcgggaactcaggaacag	38
	ZNG870	At5g05870	gtcgtgaagggtttcttcca	gcggtggaaactcaggaac	16
	ZOG400	At1g22400	gagtcccggaggttcttttt	ctccttcgtcaagtaactctcatct	72
	ZOG800	At2g36800	ggggttgaacagcctatgaa	cactccttctttatccaccaaca	7
	* reference genes
